# Supplementary material for: Multibeam bathymetry data of the western part of the Romanche Trench (Equatorial Atlantic)
Source: Data Brief. 2021 Jun 6;37:107198. doi: 10.1016/j.dib.2021.107198 (PMC8193103; doi:10.1016/j.dib.2021.107198)
Supplement: Supplementary file 1 [file mmc1.zip › mmc1.txt]

Easting	Northing	Depth	Latitude	Longitude
334250	-109550	-4094.98	-0.990795087	-22.48960579
334350	-109550	-4097.27	-0.990795493	-22.48870728
334450	-109550	-4093.11	-0.9907959	-22.48780878
334550	-109550	-4093.35	-0.990796306	-22.48691028
334650	-109550	-4110.56	-0.990796712	-22.48601177
334150	-109650	-4088.94	-0.991699101	-22.49050469
334250	-109650	-4094.83	-0.991699508	-22.48960619
334350	-109650	-4103.28	-0.991699915	-22.48870769
334450	-109650	-4101.3	-0.991700321	-22.48780919
334550	-109650	-4104.55	-0.991700728	-22.48691068
334650	-109650	-4127.71	-0.991701134	-22.48601218
334750	-109650	-4149.03	-0.99170154	-22.48511367
334850	-109650	-4132.1	-0.991701946	-22.48421517
334950	-109650	-4114.28	-0.991702351	-22.48331666
334150	-109750	-4084.23	-0.992603521	-22.4905051
334250	-109750	-4087.64	-0.992603929	-22.4896066
334350	-109750	-4095.02	-0.992604336	-22.48870809
334450	-109750	-4105.04	-0.992604743	-22.48780959
334550	-109750	-4118.67	-0.99260515	-22.48691109
334650	-109750	-4136.21	-0.992605556	-22.48601258
334750	-109750	-4148.37	-0.992605963	-22.48511408
334850	-109750	-4140.43	-0.992606369	-22.48421557
334950	-109750	-4131.72	-0.992606775	-22.48331707
335050	-109750	-4141.7	-0.99260718	-22.48241856
335150	-109750	-4157.27	-0.992607585	-22.48152005
334150	-109850	-4077.08	-0.993507941	-22.4905055
334250	-109850	-4078.55	-0.993508349	-22.489607
334350	-109850	-4085.43	-0.993508757	-22.4887085
334450	-109850	-4106.47	-0.993509165	-22.48780999
334550	-109850	-4128.75	-0.993509572	-22.48691149
334650	-109850	-4142.18	-0.993509979	-22.48601299
334750	-109850	-4150.47	-0.993510385	-22.48511448
334850	-109850	-4148.7	-0.993510792	-22.48421598
334950	-109850	-4146.1	-0.993511198	-22.48331747
335050	-109850	-4156.54	-0.993511604	-22.48241896
335150	-109850	-4170.7	-0.99351201	-22.48152046
335250	-109850	-4180.02	-0.993512415	-22.48062195
335350	-109850	-4186.83	-0.99351282	-22.47972344
335450	-109850	-4185.13	-0.993513225	-22.47882494
334150	-109950	-4066.39	-0.994412362	-22.49050591
334250	-109950	-4074.31	-0.99441277	-22.48960741
334350	-109950	-4088.97	-0.994413178	-22.4887089
334450	-109950	-4110.54	-0.994413586	-22.4878104
334550	-109950	-4130.82	-0.994413994	-22.48691189
334650	-109950	-4145.62	-0.994414401	-22.48601339
334750	-109950	-4155.35	-0.994414808	-22.48511488
334850	-109950	-4158.95	-0.994415215	-22.48421638
334950	-109950	-4162.43	-0.994415621	-22.48331787
335050	-109950	-4169.65	-0.994416028	-22.48241937
335150	-109950	-4178.94	-0.994416434	-22.48152086
335250	-109950	-4184.31	-0.99441684	-22.48062235
335350	-109950	-4186.05	-0.994417245	-22.47972385
335450	-109950	-4180.12	-0.994417651	-22.47882534
335550	-109950	-4175.07	-0.994418056	-22.47792683
335650	-109950	-4176.91	-0.994418461	-22.47702832
339350	-109950	-4264.5	-0.994433267	-22.44378326
339450	-109950	-4271.44	-0.994433663	-22.44288473
339550	-109950	-4278.24	-0.994434058	-22.44198621
339650	-109950	-4278.59	-0.994434453	-22.44108769
339750	-109950	-4276.31	-0.994434848	-22.44018917
339850	-109950	-4277.65	-0.994435242	-22.43929064
334150	-110050	-4060.84	-0.995316782	-22.49050632
334250	-110050	-4079.21	-0.995317191	-22.48960781
334350	-110050	-4100.57	-0.995317599	-22.48870931
334450	-110050	-4121.84	-0.995318008	-22.4878108
334550	-110050	-4137.65	-0.995318416	-22.4869123
334650	-110050	-4151.62	-0.995318823	-22.48601379
334750	-110050	-4161.99	-0.995319231	-22.48511529
334850	-110050	-4167.62	-0.995319638	-22.48421678
334950	-110050	-4174.49	-0.995320045	-22.48331828
335050	-110050	-4178.21	-0.995320452	-22.48241977
335150	-110050	-4183.85	-0.995320858	-22.48152126
335250	-110050	-4185.02	-0.995321264	-22.48062276
335350	-110050	-4183.54	-0.99532167	-22.47972425
335450	-110050	-4171.61	-0.995322076	-22.47882574
335550	-110050	-4161.15	-0.995322481	-22.47792723
335650	-110050	-4169.58	-0.995322887	-22.47702872
335750	-110050	-4181.3	-0.995323292	-22.47613022
335850	-110050	-4180.29	-0.995323696	-22.47523171
335950	-110050	-4177.35	-0.995324101	-22.4743332
338950	-110050	-4273.16	-0.995336121	-22.44737774
339050	-110050	-4273.38	-0.995336517	-22.44647922
339150	-110050	-4272.91	-0.995336914	-22.44558069
339250	-110050	-4263.94	-0.99533731	-22.44468217
339350	-110050	-4255.43	-0.995337707	-22.44378365
339450	-110050	-4263.84	-0.995338102	-22.44288513
339550	-110050	-4267.54	-0.995338498	-22.44198661
339650	-110050	-4266.62	-0.995338893	-22.44108808
339750	-110050	-4261.08	-0.995339288	-22.44018956
339850	-110050	-4285.83	-0.995339683	-22.43929103
339950	-110050	-4307.41	-0.995340078	-22.43839251
334150	-110150	-4087.67	-0.996221203	-22.49050672
334250	-110150	-4106.73	-0.996221612	-22.48960822
334350	-110150	-4130.37	-0.996222021	-22.48870971
334450	-110150	-4147.18	-0.996222429	-22.48781121
334550	-110150	-4156.61	-0.996222838	-22.4869127
334650	-110150	-4162.65	-0.996223246	-22.4860142
334750	-110150	-4165.27	-0.996223653	-22.48511569
334850	-110150	-4171.15	-0.996224061	-22.48421719
334950	-110150	-4176.6	-0.996224468	-22.48331868
335050	-110150	-4179.41	-0.996224875	-22.48242018
335150	-110150	-4180.22	-0.996225282	-22.48152167
335250	-110150	-4181.62	-0.996225689	-22.48062316
335350	-110150	-4177.61	-0.996226095	-22.47972465
335450	-110150	-4166.44	-0.996226501	-22.47882614
335550	-110150	-4156.71	-0.996226907	-22.47792764
335650	-110150	-4162.61	-0.996227313	-22.47702913
335750	-110150	-4173.04	-0.996227718	-22.47613062
335850	-110150	-4181.45	-0.996228123	-22.47523211
335950	-110150	-4186.61	-0.996228528	-22.4743336
336050	-110150	-4188.53	-0.996228932	-22.47343509
336150	-110150	-4190.31	-0.996229337	-22.47253658
336250	-110150	-4197.22	-0.996229741	-22.47163807
338450	-110150	-4277.58	-0.996238569	-22.45187073
338550	-110150	-4261.19	-0.996238967	-22.45097221
338650	-110150	-4259.2	-0.996239366	-22.45007369
338750	-110150	-4262.73	-0.996239763	-22.44917517
338850	-110150	-4269.38	-0.996240161	-22.44827665
338950	-110150	-4273.12	-0.996240559	-22.44737813
339050	-110150	-4271.75	-0.996240956	-22.44647961
339150	-110150	-4268.76	-0.996241353	-22.44558109
339250	-110150	-4268.98	-0.99624175	-22.44468257
339350	-110150	-4271.27	-0.996242146	-22.44378404
339450	-110150	-4277.21	-0.996242542	-22.44288552
339550	-110150	-4281.47	-0.996242938	-22.441987
339650	-110150	-4283.49	-0.996243334	-22.44108847
339750	-110150	-4289.89	-0.996243729	-22.44018995
339850	-110150	-4315.97	-0.996244125	-22.43929143
339950	-110150	-4343.36	-0.99624452	-22.4383929
334050	-110250	-4127.18	-0.997125214	-22.49140563
334150	-110250	-4122.46	-0.997125623	-22.49050713
334250	-110250	-4146.5	-0.997126033	-22.48960862
334350	-110250	-4172.16	-0.997126442	-22.48871012
334450	-110250	-4183.91	-0.997126851	-22.48781162
334550	-110250	-4186.57	-0.997127259	-22.48691311
334650	-110250	-4183.86	-0.997127668	-22.48601461
334750	-110250	-4174.89	-0.997128076	-22.4851161
334850	-110250	-4180.48	-0.997128484	-22.48421759
334950	-110250	-4184.23	-0.997128892	-22.48331909
335050	-110250	-4186.82	-0.997129299	-22.48242058
335150	-110250	-4183.26	-0.997129706	-22.48152207
335250	-110250	-4187.3	-0.997130113	-22.48062356
335350	-110250	-4181.87	-0.99713052	-22.47972506
335450	-110250	-4169.65	-0.997130926	-22.47882655
335550	-110250	-4156.25	-0.997131333	-22.47792804
335650	-110250	-4161.98	-0.997131739	-22.47702953
335750	-110250	-4171.13	-0.997132144	-22.47613102
335850	-110250	-4188.21	-0.99713255	-22.47523251
335950	-110250	-4201.31	-0.997132955	-22.474334
336050	-110250	-4204.78	-0.99713336	-22.47343549
336150	-110250	-4206.8	-0.997133765	-22.47253698
336250	-110250	-4213.48	-0.997134169	-22.47163847
336350	-110250	-4220.3	-0.997134573	-22.47073996
336450	-110250	-4223	-0.997134977	-22.46984144
336550	-110250	-4225.23	-0.997135381	-22.46894293
337850	-110250	-4269.24	-0.997140607	-22.45726224
337950	-110250	-4272.85	-0.997141007	-22.45636372
338050	-110250	-4274.15	-0.997141407	-22.4554652
338150	-110250	-4278.14	-0.997141807	-22.45456668
338250	-110250	-4297.37	-0.997142207	-22.45366817
338350	-110250	-4310.53	-0.997142606	-22.45276965
338450	-110250	-4286.15	-0.997143005	-22.45187113
338550	-110250	-4257.63	-0.997143404	-22.45097261
338650	-110250	-4256.66	-0.997143802	-22.45007409
338750	-110250	-4257.32	-0.997144201	-22.44917557
338850	-110250	-4272.22	-0.997144599	-22.44827705
338950	-110250	-4280.14	-0.997144997	-22.44737853
339050	-110250	-4275.47	-0.997145394	-22.44648
339150	-110250	-4268.46	-0.997145792	-22.44558148
339250	-110250	-4279.39	-0.997146189	-22.44468296
339350	-110250	-4292.95	-0.997146585	-22.44378444
339450	-110250	-4298.4	-0.997146982	-22.44288591
339550	-110250	-4303.68	-0.997147378	-22.44198739
339650	-110250	-4306.51	-0.997147774	-22.44108887
339750	-110250	-4316.5	-0.99714817	-22.44019034
339850	-110250	-4340.87	-0.997148566	-22.43929182
339950	-110250	-4374.16	-0.997148961	-22.4383933
334050	-110350	-4173.17	-0.998029634	-22.49140604
334150	-110350	-4183.38	-0.998030044	-22.49050754
334250	-110350	-4195.35	-0.998030454	-22.48960903
334350	-110350	-4212.06	-0.998030863	-22.48871053
334450	-110350	-4226.57	-0.998031272	-22.48781202
334550	-110350	-4235.03	-0.998031681	-22.48691352
334650	-110350	-4223.21	-0.99803209	-22.48601501
334750	-110350	-4209.23	-0.998032499	-22.4851165
334850	-110350	-4207.07	-0.998032907	-22.484218
334950	-110350	-4209.72	-0.998033315	-22.48331949
335050	-110350	-4214.59	-0.998033723	-22.48242098
335150	-110350	-4216.4	-0.99803413	-22.48152248
335250	-110350	-4215.37	-0.998034538	-22.48062397
335350	-110350	-4207.06	-0.998034945	-22.47972546
335450	-110350	-4190.69	-0.998035352	-22.47882695
335550	-110350	-4176.01	-0.998035758	-22.47792844
335650	-110350	-4179.14	-0.998036165	-22.47702993
335750	-110350	-4189.16	-0.998036571	-22.47613142
335850	-110350	-4205.39	-0.998036976	-22.47523291
335950	-110350	-4218.71	-0.998037382	-22.4743344
336050	-110350	-4224.39	-0.998037787	-22.47343589
336150	-110350	-4227.62	-0.998038192	-22.47253738
336250	-110350	-4233.32	-0.998038597	-22.47163887
336350	-110350	-4238.86	-0.998039002	-22.47074036
336450	-110350	-4243.81	-0.998039406	-22.46984185
336550	-110350	-4248.22	-0.99803981	-22.46894333
336650	-110350	-4255.57	-0.998040214	-22.46804482
336750	-110350	-4263.62	-0.998040618	-22.46714631
336850	-110350	-4271.45	-0.998041021	-22.46624779
336950	-110350	-4274.41	-0.998041424	-22.46534928
337050	-110350	-4267.3	-0.998041827	-22.46445076
337150	-110350	-4257.77	-0.99804223	-22.46355225
337250	-110350	-4259.16	-0.998042632	-22.46265373
337350	-110350	-4262.25	-0.998043034	-22.46175522
337450	-110350	-4263.83	-0.998043436	-22.4608567
337550	-110350	-4265.12	-0.998043838	-22.45995819
337650	-110350	-4268.06	-0.998044239	-22.45905967
337750	-110350	-4269.95	-0.99804464	-22.45816115
337850	-110350	-4271.67	-0.998045041	-22.45726264
337950	-110350	-4273.61	-0.998045442	-22.45636412
338050	-110350	-4284.02	-0.998045842	-22.4554656
338150	-110350	-4295.87	-0.998046242	-22.45456708
338250	-110350	-4308.53	-0.998046642	-22.45366856
338350	-110350	-4313.44	-0.998047042	-22.45277004
338450	-110350	-4300.3	-0.998047441	-22.45187152
338550	-110350	-4284.11	-0.99804784	-22.450973
338650	-110350	-4281	-0.998048239	-22.45007448
338750	-110350	-4284.23	-0.998048638	-22.44917596
338850	-110350	-4293.68	-0.998049036	-22.44827744
338950	-110350	-4299.12	-0.998049435	-22.44737892
339050	-110350	-4291.25	-0.998049833	-22.4464804
339150	-110350	-4283.82	-0.99805023	-22.44558188
339250	-110350	-4295.1	-0.998050628	-22.44468335
339350	-110350	-4309.84	-0.998051025	-22.44378483
339450	-110350	-4315.64	-0.998051422	-22.44288631
339550	-110350	-4318.85	-0.998051819	-22.44198779
339650	-110350	-4322.05	-0.998052215	-22.44108926
339750	-110350	-4326.47	-0.998052611	-22.44019074
339850	-110350	-4330.97	-0.998053007	-22.43929221
339950	-110350	-4337.34	-0.998053403	-22.43839369
340050	-110350	-4345.84	-0.998053798	-22.43749516
334050	-110450	-4210.95	-0.998934054	-22.49140645
334150	-110450	-4233.73	-0.998934464	-22.49050794
334250	-110450	-4231.57	-0.998934874	-22.48960944
334350	-110450	-4241.12	-0.998935284	-22.48871093
334450	-110450	-4259.75	-0.998935694	-22.48781243
334550	-110450	-4280.69	-0.998936103	-22.48691392
334650	-110450	-4258.85	-0.998936512	-22.48601542
334750	-110450	-4240.83	-0.998936921	-22.48511691
334850	-110450	-4236.84	-0.99893733	-22.4842184
334950	-110450	-4241.06	-0.998937738	-22.4833199
335050	-110450	-4250.77	-0.998938147	-22.48242139
335150	-110450	-4258.26	-0.998938555	-22.48152288
335250	-110450	-4253.35	-0.998938962	-22.48062437
335350	-110450	-4243.13	-0.99893937	-22.47972587
335450	-110450	-4221.62	-0.998939777	-22.47882736
335550	-110450	-4202.4	-0.998940184	-22.47792885
335650	-110450	-4206.87	-0.99894059	-22.47703034
335750	-110450	-4216.2	-0.998940997	-22.47613183
335850	-110450	-4231.08	-0.998941403	-22.47523332
335950	-110450	-4243.16	-0.998941809	-22.47433481
336050	-110450	-4248.28	-0.998942215	-22.4734363
336150	-110450	-4251.29	-0.99894262	-22.47253778
336250	-110450	-4257.58	-0.998943025	-22.47163927
336350	-110450	-4262.58	-0.99894343	-22.47074076
336450	-110450	-4269.77	-0.998943835	-22.46984225
336550	-110450	-4274.78	-0.99894424	-22.46894373
336650	-110450	-4276.01	-0.998944644	-22.46804522
336750	-110450	-4278.1	-0.998945048	-22.46714671
336850	-110450	-4288.94	-0.998945452	-22.46624819
336950	-110450	-4296.16	-0.998945855	-22.46534968
337050	-110450	-4293.25	-0.998946258	-22.46445116
337150	-110450	-4283.06	-0.998946661	-22.46355265
337250	-110450	-4276.35	-0.998947064	-22.46265413
337350	-110450	-4268.04	-0.998947466	-22.46175562
337450	-110450	-4274.61	-0.998947869	-22.4608571
337550	-110450	-4281.87	-0.998948271	-22.45995859
337650	-110450	-4283.56	-0.998948672	-22.45906007
337750	-110450	-4281.43	-0.998949074	-22.45816155
337850	-110450	-4283.99	-0.998949475	-22.45726303
337950	-110450	-4281.96	-0.998949876	-22.45636452
338050	-110450	-4301.92	-0.998950277	-22.455466
338150	-110450	-4318.69	-0.998950677	-22.45456748
338250	-110450	-4324.4	-0.998951078	-22.45366896
338350	-110450	-4323.55	-0.998951478	-22.45277044
338450	-110450	-4319.33	-0.998951878	-22.45187192
338550	-110450	-4313.52	-0.998952277	-22.4509734
338650	-110450	-4311.48	-0.998952676	-22.45007488
338750	-110450	-4316.01	-0.998953075	-22.44917636
338850	-110450	-4321.31	-0.998953474	-22.44827784
338950	-110450	-4326.91	-0.998953873	-22.44737932
339050	-110450	-4313.74	-0.998954271	-22.44648079
339150	-110450	-4301.28	-0.998954669	-22.44558227
339250	-110450	-4314.87	-0.998955067	-22.44468375
339350	-110450	-4330.37	-0.998955464	-22.44378523
339450	-110450	-4333.02	-0.998955862	-22.4428867
339550	-110450	-4333.26	-0.998956259	-22.44198818
339650	-110450	-4336.21	-0.998956656	-22.44108966
339750	-110450	-4335.08	-0.998957052	-22.44019113
339850	-110450	-4319.94	-0.998957448	-22.43929261
339950	-110450	-4300.27	-0.998957844	-22.43839408
340050	-110450	-4328.32	-0.99895824	-22.43749556
334050	-110550	-4219.12	-0.999838474	-22.49140686
334150	-110550	-4225.79	-0.999838885	-22.49050835
334250	-110550	-4231.63	-0.999839295	-22.48960985
334350	-110550	-4241.38	-0.999839705	-22.48871134
334450	-110550	-4260.02	-0.999840115	-22.48781284
334550	-110550	-4273.49	-0.999840525	-22.48691433
334650	-110550	-4266.63	-0.999840935	-22.48601582
334750	-110550	-4257.76	-0.999841344	-22.48511732
334850	-110550	-4261.75	-0.999841753	-22.48421881
334950	-110550	-4273.14	-0.999842162	-22.4833203
335050	-110550	-4285.15	-0.99984257	-22.4824218
335150	-110550	-4293.23	-0.999842979	-22.48152329
335250	-110550	-4286.76	-0.999843387	-22.48062478
335350	-110550	-4274.98	-0.999843795	-22.47972627
335450	-110550	-4258.51	-0.999844202	-22.47882776
335550	-110550	-4246.9	-0.999844609	-22.47792925
335650	-110550	-4247.45	-0.999845016	-22.47703074
335750	-110550	-4255.06	-0.999845423	-22.47613223
335850	-110550	-4263.67	-0.99984583	-22.47523372
335950	-110550	-4271.49	-0.999846236	-22.47433521
336050	-110550	-4276.03	-0.999846642	-22.4734367
336150	-110550	-4280.44	-0.999847048	-22.47253819
336250	-110550	-4288.75	-0.999847454	-22.47163967
336350	-110550	-4297.09	-0.999847859	-22.47074116
336450	-110550	-4300.34	-0.999848264	-22.46984265
336550	-110550	-4301.39	-0.999848669	-22.46894414
336650	-110550	-4300.76	-0.999849073	-22.46804562
336750	-110550	-4302.77	-0.999849478	-22.46714711
336850	-110550	-4313.99	-0.999849882	-22.46624859
336950	-110550	-4325.8	-0.999850286	-22.46535008
337050	-110550	-4330.41	-0.999850689	-22.46445157
337150	-110550	-4327.29	-0.999851093	-22.46355305
337250	-110550	-4310.68	-0.999851496	-22.46265453
337350	-110550	-4294.9	-0.999851899	-22.46175602
337450	-110550	-4295.42	-0.999852301	-22.4608575
337550	-110550	-4302.67	-0.999852704	-22.45995899
337650	-110550	-4310.98	-0.999853106	-22.45906047
337750	-110550	-4318.39	-0.999853508	-22.45816195
337850	-110550	-4323.46	-0.999853909	-22.45726343
337950	-110550	-4328.24	-0.999854311	-22.45636491
338050	-110550	-4336.23	-0.999854712	-22.4554664
338150	-110550	-4344.03	-0.999855113	-22.45456788
338250	-110550	-4345.14	-0.999855513	-22.45366936
338350	-110550	-4343.55	-0.999855914	-22.45277084
338450	-110550	-4341.66	-0.999856314	-22.45187232
338550	-110550	-4339.38	-0.999856714	-22.4509738
338650	-110550	-4335.86	-0.999857113	-22.45007528
338750	-110550	-4335.63	-0.999857513	-22.44917676
338850	-110550	-4340.15	-0.999857912	-22.44827823
338950	-110550	-4344.57	-0.999858311	-22.44737971
339050	-110550	-4341.66	-0.999858709	-22.44648119
339150	-110550	-4338.09	-0.999859108	-22.44558267
339250	-110550	-4342.94	-0.999859506	-22.44468414
339350	-110550	-4347.84	-0.999859904	-22.44378562
339450	-110550	-4351.9	-0.999860301	-22.4428871
339550	-110550	-4353.61	-0.999860699	-22.44198857
339650	-110550	-4356.05	-0.999861096	-22.44109005
339750	-110550	-4353.58	-0.999861493	-22.44019153
339850	-110550	-4342.15	-0.99986189	-22.439293
339950	-110550	-4332.8	-0.999862286	-22.43839447
340050	-110550	-4347.72	-0.999862682	-22.43749595
334050	-110650	-4224.38	-1.000742894	-22.49140726
334150	-110650	-4215.41	-1.000743305	-22.49050876
334250	-110650	-4228.41	-1.000743716	-22.48961025
334350	-110650	-4236.95	-1.000744127	-22.48871175
334450	-110650	-4258.44	-1.000744537	-22.48781324
334550	-110650	-4268.11	-1.000744947	-22.48691474
334650	-110650	-4270.23	-1.000745357	-22.48601623
334750	-110650	-4266.48	-1.000745767	-22.48511772
334850	-110650	-4280.68	-1.000746176	-22.48421922
334950	-110650	-4300.16	-1.000746585	-22.48332071
335050	-110650	-4313.22	-1.000746994	-22.4824222
335150	-110650	-4323.41	-1.000747403	-22.48152369
335250	-110650	-4313.04	-1.000747811	-22.48062518
335350	-110650	-4301.71	-1.000748219	-22.47972668
335450	-110650	-4289.75	-1.000748627	-22.47882817
335550	-110650	-4285.13	-1.000749035	-22.47792966
335650	-110650	-4284.06	-1.000749442	-22.47703115
335750	-110650	-4291.87	-1.00074985	-22.47613264
335850	-110650	-4295.5	-1.000750257	-22.47523412
335950	-110650	-4300.86	-1.000750663	-22.47433561
336050	-110650	-4304.16	-1.00075107	-22.4734371
336150	-110650	-4308.41	-1.000751476	-22.47253859
336250	-110650	-4319.05	-1.000751882	-22.47164008
336350	-110650	-4331.58	-1.000752287	-22.47074157
336450	-110650	-4330.3	-1.000752693	-22.46984305
336550	-110650	-4328.59	-1.000753098	-22.46894454
336650	-110650	-4326.62	-1.000753503	-22.46804602
336750	-110650	-4327.13	-1.000753908	-22.46714751
336850	-110650	-4339.84	-1.000754312	-22.466249
336950	-110650	-4356.2	-1.000754716	-22.46535048
337050	-110650	-4367.18	-1.00075512	-22.46445197
337150	-110650	-4374.13	-1.000755524	-22.46355345
337250	-110650	-4346.51	-1.000755928	-22.46265493
337350	-110650	-4321.18	-1.000756331	-22.46175642
337450	-110650	-4318.66	-1.000756734	-22.4608579
337550	-110650	-4326.03	-1.000757137	-22.45995938
337650	-110650	-4340.94	-1.000757539	-22.45906087
337750	-110650	-4358.23	-1.000757941	-22.45816235
337850	-110650	-4364.68	-1.000758343	-22.45726383
337950	-110650	-4374.09	-1.000758745	-22.45636531
338050	-110650	-4369.5	-1.000759146	-22.45546679
338150	-110650	-4369.31	-1.000759548	-22.45456828
338250	-110650	-4365.83	-1.000759949	-22.45366976
338350	-110650	-4364.05	-1.000760349	-22.45277124
338450	-110650	-4363.64	-1.00076075	-22.45187272
338550	-110650	-4363.85	-1.00076115	-22.45097419
338650	-110650	-4357.75	-1.00076155	-22.45007567
338750	-110650	-4352.92	-1.00076195	-22.44917715
338850	-110650	-4358.83	-1.000762349	-22.44827863
338950	-110650	-4365.77	-1.000762749	-22.44738011
339050	-110650	-4374.36	-1.000763148	-22.44648159
339150	-110650	-4380.06	-1.000763546	-22.44558306
339250	-110650	-4379.92	-1.000763945	-22.44468454
339350	-110650	-4374.04	-1.000764343	-22.44378602
339450	-110650	-4378.84	-1.000764741	-22.44288749
339550	-110650	-4380.22	-1.000765139	-22.44198897
339650	-110650	-4383.82	-1.000765537	-22.44109044
339750	-110650	-4383.6	-1.000765934	-22.44019192
339850	-110650	-4377.32	-1.000766331	-22.43929339
339950	-110650	-4374.68	-1.000766728	-22.43839487
340050	-110650	-4381.12	-1.000767124	-22.43749634
340150	-110650	-4391.23	-1.00076752	-22.43659782
334050	-110750	-4251.59	-1.001647314	-22.49140767
334150	-110750	-4253.29	-1.001647725	-22.49050917
334250	-110750	-4256.47	-1.001648137	-22.48961066
334350	-110750	-4264.19	-1.001648548	-22.48871216
334450	-110750	-4282	-1.001648958	-22.48781365
334550	-110750	-4295.73	-1.001649369	-22.48691514
334650	-110750	-4289.73	-1.001649779	-22.48601664
334750	-110750	-4283.78	-1.001650189	-22.48511813
334850	-110750	-4297.2	-1.001650599	-22.48421962
334950	-110750	-4316.07	-1.001651009	-22.48332112
335050	-110750	-4325.98	-1.001651418	-22.48242261
335150	-110750	-4328.95	-1.001651827	-22.4815241
335250	-110750	-4323.03	-1.001652236	-22.48062559
335350	-110750	-4313.72	-1.001652644	-22.47972708
335450	-110750	-4306.06	-1.001653053	-22.47882857
335550	-110750	-4302.28	-1.001653461	-22.47793006
335650	-110750	-4303.15	-1.001653868	-22.47703155
335750	-110750	-4309.14	-1.001654276	-22.47613304
335850	-110750	-4317.85	-1.001654683	-22.47523453
335950	-110750	-4326.6	-1.00165509	-22.47433602
336050	-110750	-4330.24	-1.001655497	-22.47343751
336150	-110750	-4334.03	-1.001655904	-22.47253899
336250	-110750	-4340.48	-1.00165631	-22.47164048
336350	-110750	-4347.55	-1.001656716	-22.47074197
336450	-110750	-4351.65	-1.001657122	-22.46984345
336550	-110750	-4354	-1.001657527	-22.46894494
336650	-110750	-4354.02	-1.001657933	-22.46804643
336750	-110750	-4355.47	-1.001658338	-22.46714791
336850	-110750	-4361.76	-1.001658743	-22.4662494
336950	-110750	-4371.73	-1.001659147	-22.46535088
337050	-110750	-4384.79	-1.001659552	-22.46445237
337150	-110750	-4390.03	-1.001659956	-22.46355385
337250	-110750	-4370.31	-1.001660359	-22.46265534
337350	-110750	-4347.89	-1.001660763	-22.46175682
337450	-110750	-4343.24	-1.001661166	-22.4608583
337550	-110750	-4348.88	-1.001661569	-22.45995978
337650	-110750	-4363.38	-1.001661972	-22.45906127
337750	-110750	-4378.14	-1.001662375	-22.45816275
337850	-110750	-4383.97	-1.001662777	-22.45726423
337950	-110750	-4386.28	-1.001663179	-22.45636571
338050	-110750	-4383.24	-1.001663581	-22.45546719
338150	-110750	-4380.23	-1.001663983	-22.45456867
338250	-110750	-4380.57	-1.001664384	-22.45367015
338350	-110750	-4381.08	-1.001664785	-22.45277163
338450	-110750	-4382.29	-1.001665186	-22.45187311
338550	-110750	-4382.42	-1.001665587	-22.45097459
338650	-110750	-4381.89	-1.001665987	-22.45007607
338750	-110750	-4381.19	-1.001666387	-22.44917755
338850	-110750	-4385.17	-1.001666787	-22.44827903
338950	-110750	-4393.12	-1.001667187	-22.44738051
339050	-110750	-4412.81	-1.001667586	-22.44648198
339150	-110750	-4430.49	-1.001667985	-22.44558346
339250	-110750	-4431.27	-1.001668384	-22.44468494
339350	-110750	-4426.22	-1.001668783	-22.44378641
339450	-110750	-4421.18	-1.001669181	-22.44288789
339550	-110750	-4418.23	-1.001669579	-22.44198936
339650	-110750	-4417.79	-1.001669977	-22.44109084
339750	-110750	-4417.52	-1.001670375	-22.44019231
339850	-110750	-4411.78	-1.001670772	-22.43929379
339950	-110750	-4409.17	-1.001671169	-22.43839526
340050	-110750	-4415.11	-1.001671566	-22.43749674
340150	-110750	-4421.34	-1.001671963	-22.43659821
334050	-110850	-4280.44	-1.002551734	-22.49140808
334150	-110850	-4293.15	-1.002552146	-22.49050958
334250	-110850	-4285.68	-1.002552557	-22.48961107
334350	-110850	-4289.58	-1.002552969	-22.48871257
334450	-110850	-4306.31	-1.00255338	-22.48781406
334550	-110850	-4328.1	-1.002553791	-22.48691555
334650	-110850	-4308.64	-1.002554202	-22.48601705
334750	-110850	-4295.16	-1.002554612	-22.48511854
334850	-110850	-4310.99	-1.002555022	-22.48422003
334950	-110850	-4331.51	-1.002555432	-22.48332152
335050	-110850	-4336.72	-1.002555842	-22.48242301
335150	-110850	-4333.84	-1.002556251	-22.48152451
335250	-110850	-4331.55	-1.00255666	-22.480626
335350	-110850	-4323.17	-1.002557069	-22.47972749
335450	-110850	-4318.04	-1.002557478	-22.47882898
335550	-110850	-4313.61	-1.002557886	-22.47793047
335650	-110850	-4316.4	-1.002558294	-22.47703196
335750	-110850	-4321.7	-1.002558702	-22.47613345
335850	-110850	-4336.11	-1.00255911	-22.47523493
335950	-110850	-4349.73	-1.002559517	-22.47433642
336050	-110850	-4352.65	-1.002559925	-22.47343791
336150	-110850	-4355.97	-1.002560331	-22.4725394
336250	-110850	-4359.33	-1.002560738	-22.47164088
336350	-110850	-4362.11	-1.002561145	-22.47074237
336450	-110850	-4371.28	-1.002561551	-22.46984386
336550	-110850	-4378.32	-1.002561957	-22.46894534
336650	-110850	-4379.94	-1.002562362	-22.46804683
336750	-110850	-4381.71	-1.002562768	-22.46714832
336850	-110850	-4381.6	-1.002563173	-22.4662498
336950	-110850	-4383.61	-1.002563578	-22.46535129
337050	-110850	-4399.66	-1.002563983	-22.46445277
337150	-110850	-4408.34	-1.002564387	-22.46355425
337250	-110850	-4393.04	-1.002564791	-22.46265574
337350	-110850	-4371.43	-1.002565195	-22.46175722
337450	-110850	-4368.51	-1.002565599	-22.4608587
337550	-110850	-4370.96	-1.002566002	-22.45996019
337650	-110850	-4384.46	-1.002566406	-22.45906167
337750	-110850	-4396.65	-1.002566809	-22.45816315
337850	-110850	-4398.6	-1.002567211	-22.45726463
337950	-110850	-4395.1	-1.002567614	-22.45636611
338050	-110850	-4395.32	-1.002568016	-22.45546759
338150	-110850	-4391.94	-1.002568418	-22.45456907
338250	-110850	-4398.72	-1.00256882	-22.45367055
338350	-110850	-4401.69	-1.002569221	-22.45277203
338450	-110850	-4405.12	-1.002569622	-22.45187351
338550	-110850	-4405.53	-1.002570023	-22.45097499
338650	-110850	-4411.73	-1.002570424	-22.45007647
338750	-110850	-4414.96	-1.002570824	-22.44917795
338850	-110850	-4417.18	-1.002571225	-22.44827943
338950	-110850	-4421.37	-1.002571625	-22.4473809
339050	-110850	-4451.42	-1.002572024	-22.44648238
339150	-110850	-4481.45	-1.002572424	-22.44558386
339250	-110850	-4479.03	-1.002572823	-22.44468533
339350	-110850	-4474.41	-1.002573222	-22.44378681
339450	-110850	-4459.24	-1.002573621	-22.44288828
339550	-110850	-4451.33	-1.002574019	-22.44198976
339650	-110850	-4447.36	-1.002574418	-22.44109123
339750	-110850	-4449.14	-1.002574816	-22.44019271
339850	-110850	-4441.92	-1.002575213	-22.43929418
339950	-110850	-4438.32	-1.002575611	-22.43839566
340050	-110850	-4447.69	-1.002576008	-22.43749713
340150	-110850	-4453.5	-1.002576405	-22.4365986
334050	-110950	-4290.97	-1.003456154	-22.49140849
334150	-110950	-4291.08	-1.003456566	-22.49050999
334250	-110950	-4290.58	-1.003456978	-22.48961148
334350	-110950	-4292.62	-1.00345739	-22.48871297
334450	-110950	-4303.89	-1.003457802	-22.48781447
334550	-110950	-4312.83	-1.003458213	-22.48691596
334650	-110950	-4310.56	-1.003458624	-22.48601745
334750	-110950	-4308.92	-1.003459035	-22.48511895
334850	-110950	-4325.36	-1.003459445	-22.48422044
334950	-110950	-4343.58	-1.003459855	-22.48332193
335050	-110950	-4352.35	-1.003460265	-22.48242342
335150	-110950	-4354.52	-1.003460675	-22.48152491
335250	-110950	-4351.95	-1.003461085	-22.4806264
335350	-110950	-4345.86	-1.003461494	-22.47972789
335450	-110950	-4337	-1.003461903	-22.47882938
335550	-110950	-4331.02	-1.003462312	-22.47793087
335650	-110950	-4335.85	-1.00346272	-22.47703236
335750	-110950	-4344.6	-1.003463129	-22.47613385
335850	-110950	-4354.28	-1.003463537	-22.47523534
335950	-110950	-4362.33	-1.003463944	-22.47433683
336050	-110950	-4368.69	-1.003464352	-22.47343831
336150	-110950	-4374.6	-1.003464759	-22.4725398
336250	-110950	-4381.98	-1.003465166	-22.47164129
336350	-110950	-4388.65	-1.003465573	-22.47074278
336450	-110950	-4394.11	-1.00346598	-22.46984426
336550	-110950	-4398.25	-1.003466386	-22.46894575
336650	-110950	-4402.06	-1.003466792	-22.46804723
336750	-110950	-4404.83	-1.003467198	-22.46714872
336850	-110950	-4404.85	-1.003467603	-22.4662502
336950	-110950	-4407.89	-1.003468009	-22.46535169
337050	-110950	-4420.13	-1.003468414	-22.46445317
337150	-110950	-4429.06	-1.003468819	-22.46355466
337250	-110950	-4422.94	-1.003469223	-22.46265614
337350	-110950	-4411.99	-1.003469627	-22.46175762
337450	-110950	-4403.66	-1.003470031	-22.4608591
337550	-110950	-4401.74	-1.003470435	-22.45996059
337650	-110950	-4409.31	-1.003470839	-22.45906207
337750	-110950	-4418.38	-1.003471242	-22.45816355
337850	-110950	-4419.71	-1.003471645	-22.45726503
337950	-110950	-4418.81	-1.003472048	-22.45636651
338050	-110950	-4423.51	-1.003472451	-22.45546799
338150	-110950	-4427.75	-1.003472853	-22.45456947
338250	-110950	-4432.51	-1.003473255	-22.45367095
338350	-110950	-4436.63	-1.003473657	-22.45277243
338450	-110950	-4439.42	-1.003474058	-22.45187391
338550	-110950	-4443.68	-1.00347446	-22.45097539
338650	-110950	-4451.57	-1.003474861	-22.45007687
338750	-110950	-4459.11	-1.003475262	-22.44917835
338850	-110950	-4459.68	-1.003475662	-22.44827982
338950	-110950	-4464.6	-1.003476063	-22.4473813
339050	-110950	-4482.06	-1.003476463	-22.44648278
339150	-110950	-4499.81	-1.003476863	-22.44558425
339250	-110950	-4498.66	-1.003477262	-22.44468573
339350	-110950	-4490.21	-1.003477662	-22.44378721
339450	-110950	-4474.65	-1.003478061	-22.44288868
339550	-110950	-4462.47	-1.003478459	-22.44199016
339650	-110950	-4459.91	-1.003478858	-22.44109163
339750	-110950	-4462.47	-1.003479256	-22.4401931
339850	-110950	-4464.76	-1.003479655	-22.43929458
339950	-110950	-4469.56	-1.003480052	-22.43839605
340050	-110950	-4477.76	-1.00348045	-22.43749753
340150	-110950	-4477.9	-1.003480847	-22.436599
340250	-110950	-4451.66	-1.003481244	-22.43570047
334050	-111050	-4304.76	-1.004360574	-22.4914089
334150	-111050	-4293.34	-1.004360987	-22.4905104
334250	-111050	-4300.12	-1.004361399	-22.48961189
334350	-111050	-4298.67	-1.004361811	-22.48871338
334450	-111050	-4308.04	-1.004362223	-22.48781488
334550	-111050	-4307.31	-1.004362635	-22.48691637
334650	-111050	-4320.14	-1.004363046	-22.48601786
334750	-111050	-4325.55	-1.004363457	-22.48511935
334850	-111050	-4345.91	-1.004363868	-22.48422085
334950	-111050	-4362.28	-1.004364279	-22.48332234
335050	-111050	-4371.41	-1.004364689	-22.48242383
335150	-111050	-4377.33	-1.004365099	-22.48152532
335250	-111050	-4374.48	-1.004365509	-22.48062681
335350	-111050	-4371.42	-1.004365919	-22.4797283
335450	-111050	-4358.13	-1.004366328	-22.47882979
335550	-111050	-4348.88	-1.004366737	-22.47793128
335650	-111050	-4358.42	-1.004367146	-22.47703277
335750	-111050	-4371.29	-1.004367555	-22.47613426
335850	-111050	-4376.01	-1.004367963	-22.47523574
335950	-111050	-4377.63	-1.004368371	-22.47433723
336050	-111050	-4386.67	-1.004368779	-22.47343872
336150	-111050	-4394.5	-1.004369187	-22.47254021
336250	-111050	-4406.6	-1.004369594	-22.47164169
336350	-111050	-4417.15	-1.004370002	-22.47074318
336450	-111050	-4418.15	-1.004370409	-22.46984467
336550	-111050	-4418.21	-1.004370815	-22.46894615
336650	-111050	-4423.66	-1.004371222	-22.46804764
336750	-111050	-4428.06	-1.004371628	-22.46714912
336850	-111050	-4427.31	-1.004372034	-22.46625061
336950	-111050	-4429.73	-1.004372439	-22.46535209
337050	-111050	-4441.27	-1.004372845	-22.46445357
337150	-111050	-4452.8	-1.00437325	-22.46355506
337250	-111050	-4451.12	-1.004373655	-22.46265654
337350	-111050	-4448.5	-1.00437406	-22.46175802
337450	-111050	-4435.02	-1.004374464	-22.46085951
337550	-111050	-4428.69	-1.004374868	-22.45996099
337650	-111050	-4432.52	-1.004375272	-22.45906247
337750	-111050	-4441.75	-1.004375676	-22.45816395
337850	-111050	-4443.86	-1.004376079	-22.45726543
337950	-111050	-4446.42	-1.004376482	-22.45636691
338050	-111050	-4457.4	-1.004376885	-22.45546839
338150	-111050	-4466.99	-1.004377288	-22.45456987
338250	-111050	-4467.57	-1.00437769	-22.45367135
338350	-111050	-4471.11	-1.004378093	-22.45277283
338450	-111050	-4471.64	-1.004378495	-22.45187431
338550	-111050	-4478.31	-1.004378896	-22.45097579
338650	-111050	-4487.26	-1.004379298	-22.45007727
338750	-111050	-4499.49	-1.004379699	-22.44917874
338850	-111050	-4494.42	-1.0043801	-22.44828022
338950	-111050	-4496.31	-1.004380501	-22.4473817
339050	-111050	-4502.18	-1.004380901	-22.44648317
339150	-111050	-4510.91	-1.004381301	-22.44558465
339250	-111050	-4506.74	-1.004381701	-22.44468613
339350	-111050	-4496.47	-1.004382101	-22.4437876
339450	-111050	-4480.61	-1.0043825	-22.44288908
339550	-111050	-4465.02	-1.0043829	-22.44199055
339650	-111050	-4466.19	-1.004383299	-22.44109203
339750	-111050	-4471.04	-1.004383697	-22.4401935
339850	-111050	-4481.96	-1.004384096	-22.43929497
339950	-111050	-4494.29	-1.004384494	-22.43839645
340050	-111050	-4503.3	-1.004384892	-22.43749792
340150	-111050	-4504.69	-1.00438529	-22.43659939
340250	-111050	-4464.11	-1.004385687	-22.43570087
334050	-111150	-4343	-1.005264994	-22.49140931
334150	-111150	-4347.44	-1.005265407	-22.49051081
334250	-111150	-4347.48	-1.00526582	-22.4896123
334350	-111150	-4347.07	-1.005266232	-22.48871379
334450	-111150	-4352.26	-1.005266645	-22.48781529
334550	-111150	-4357.9	-1.005267057	-22.48691678
334650	-111150	-4366	-1.005267468	-22.48601827
334750	-111150	-4373.44	-1.00526788	-22.48511976
334850	-111150	-4382.78	-1.005268291	-22.48422125
334950	-111150	-4389.56	-1.005268702	-22.48332275
335050	-111150	-4388.12	-1.005269113	-22.48242424
335150	-111150	-4385.15	-1.005269523	-22.48152573
335250	-111150	-4387.47	-1.005269934	-22.48062722
335350	-111150	-4387.79	-1.005270344	-22.47972871
335450	-111150	-4378.94	-1.005270753	-22.4788302
335550	-111150	-4373.06	-1.005271163	-22.47793169
335650	-111150	-4384.75	-1.005271572	-22.47703317
335750	-111150	-4398.87	-1.005271981	-22.47613466
335850	-111150	-4404.88	-1.00527239	-22.47523615
335950	-111150	-4407.73	-1.005272799	-22.47433764
336050	-111150	-4414.68	-1.005273207	-22.47343912
336150	-111150	-4423.02	-1.005273615	-22.47254061
336250	-111150	-4431.78	-1.005274023	-22.4716421
336350	-111150	-4439.03	-1.00527443	-22.47074358
336450	-111150	-4441.16	-1.005274837	-22.46984507
336550	-111150	-4442.66	-1.005275244	-22.46894656
336650	-111150	-4446.15	-1.005275651	-22.46804804
336750	-111150	-4448.72	-1.005276058	-22.46714952
336850	-111150	-4446.92	-1.005276464	-22.46625101
336950	-111150	-4447.21	-1.00527687	-22.46535249
337050	-111150	-4457.29	-1.005277276	-22.46445398
337150	-111150	-4466.28	-1.005277681	-22.46355546
337250	-111150	-4463.64	-1.005278087	-22.46265694
337350	-111150	-4457.37	-1.005278492	-22.46175843
337450	-111150	-4451.82	-1.005278897	-22.46085991
337550	-111150	-4448.65	-1.005279301	-22.45996139
337650	-111150	-4447.44	-1.005279705	-22.45906287
337750	-111150	-4451.32	-1.005280109	-22.45816435
337850	-111150	-4466.81	-1.005280513	-22.45726583
337950	-111150	-4483.52	-1.005280917	-22.45636731
338050	-111150	-4490.52	-1.00528132	-22.45546879
338150	-111150	-4492.79	-1.005281723	-22.45457027
338250	-111150	-4488.55	-1.005282126	-22.45367175
338350	-111150	-4485.81	-1.005282528	-22.45277323
338450	-111150	-4488.42	-1.005282931	-22.45187471
338550	-111150	-4495.44	-1.005283333	-22.45097619
338650	-111150	-4502.41	-1.005283735	-22.45007766
338750	-111150	-4507.56	-1.005284136	-22.44917914
338850	-111150	-4504.4	-1.005284538	-22.44828062
338950	-111150	-4501.93	-1.005284939	-22.4473821
339050	-111150	-4506.39	-1.005285339	-22.44648357
339150	-111150	-4511.05	-1.00528574	-22.44558505
339250	-111150	-4508.77	-1.00528614	-22.44468652
339350	-111150	-4501.5	-1.00528654	-22.443788
339450	-111150	-4490.28	-1.00528694	-22.44288947
339550	-111150	-4480.72	-1.00528734	-22.44199095
339650	-111150	-4478.62	-1.005287739	-22.44109242
339750	-111150	-4482.72	-1.005288138	-22.4401939
339850	-111150	-4495.6	-1.005288537	-22.43929537
339950	-111150	-4508.74	-1.005288936	-22.43839684
340050	-111150	-4512.95	-1.005289334	-22.43749832
340150	-111150	-4506.8	-1.005289732	-22.43659979
340250	-111150	-4481.08	-1.00529013	-22.43570126
333950	-111250	-4364.24	-1.006169	-22.49230823
334050	-111250	-4381.76	-1.006169414	-22.49140972
334150	-111250	-4403.99	-1.006169827	-22.49051122
334250	-111250	-4398.09	-1.006170241	-22.48961271
334350	-111250	-4399.21	-1.006170653	-22.4887142
334450	-111250	-4403.73	-1.006171066	-22.4878157
334550	-111250	-4415.66	-1.006171478	-22.48691719
334650	-111250	-4418.35	-1.006171891	-22.48601868
334750	-111250	-4424.46	-1.006172302	-22.48512017
334850	-111250	-4421.9	-1.006172714	-22.48422166
334950	-111250	-4419.92	-1.006173125	-22.48332315
335050	-111250	-4406.84	-1.006173537	-22.48242464
335150	-111250	-4393.79	-1.006173947	-22.48152613
335250	-111250	-4403.02	-1.006174358	-22.48062762
335350	-111250	-4408.78	-1.006174768	-22.47972911
335450	-111250	-4402.67	-1.006175179	-22.4788306
335550	-111250	-4397.51	-1.006175588	-22.47793209
335650	-111250	-4415.76	-1.006175998	-22.47703358
335750	-111250	-4433.01	-1.006176408	-22.47613507
335850	-111250	-4438.11	-1.006176817	-22.47523656
335950	-111250	-4439.64	-1.006177226	-22.47433804
336050	-111250	-4444.22	-1.006177634	-22.47343953
336150	-111250	-4451.66	-1.006178043	-22.47254102
336250	-111250	-4456.12	-1.006178451	-22.4716425
336350	-111250	-4460.39	-1.006178859	-22.47074399
336450	-111250	-4462.36	-1.006179266	-22.46984547
336550	-111250	-4464.95	-1.006179674	-22.46894696
336650	-111250	-4467.86	-1.006180081	-22.46804844
336750	-111250	-4470.41	-1.006180488	-22.46714993
336850	-111250	-4466.29	-1.006180894	-22.46625141
336950	-111250	-4462.07	-1.006181301	-22.4653529
337050	-111250	-4472.97	-1.006181707	-22.46445438
337150	-111250	-4481.03	-1.006182113	-22.46355586
337250	-111250	-4473.53	-1.006182518	-22.46265735
337350	-111250	-4462.21	-1.006182924	-22.46175883
337450	-111250	-4465.42	-1.006183329	-22.46086031
337550	-111250	-4467.53	-1.006183734	-22.45996179
337650	-111250	-4461.99	-1.006184139	-22.45906327
337750	-111250	-4458.13	-1.006184543	-22.45816475
337850	-111250	-4487.39	-1.006184947	-22.45726623
337950	-111250	-4518.17	-1.006185351	-22.45636771
338050	-111250	-4517.81	-1.006185755	-22.45546919
338150	-111250	-4513.26	-1.006186158	-22.45457067
338250	-111250	-4502.47	-1.006186561	-22.45367215
338350	-111250	-4492.82	-1.006186964	-22.45277363
338450	-111250	-4497.62	-1.006187367	-22.45187511
338550	-111250	-4505.59	-1.006187769	-22.45097659
338650	-111250	-4510.96	-1.006188172	-22.45007806
338750	-111250	-4512.02	-1.006188573	-22.44917954
338850	-111250	-4509.23	-1.006188975	-22.44828102
338950	-111250	-4501.9	-1.006189377	-22.44738249
339050	-111250	-4508.21	-1.006189778	-22.44648397
339150	-111250	-4511.58	-1.006190179	-22.44558545
339250	-111250	-4510.43	-1.006190579	-22.44468692
339350	-111250	-4506.39	-1.00619098	-22.4437884
339450	-111250	-4499.27	-1.00619138	-22.44288987
339550	-111250	-4495.17	-1.00619178	-22.44199135
339650	-111250	-4490.97	-1.00619218	-22.44109282
339750	-111250	-4492.62	-1.006192579	-22.44019429
339850	-111250	-4507.22	-1.006192978	-22.43929577
339950	-111250	-4521.13	-1.006193377	-22.43839724
340050	-111250	-4519.81	-1.006193776	-22.43749871
340150	-111250	-4511.54	-1.006194174	-22.43660018
340250	-111250	-4499.42	-1.006194572	-22.43570166
333950	-111350	-4381.59	-1.00707342	-22.49230864
334050	-111350	-4394.69	-1.007073834	-22.49141013
334150	-111350	-4408.68	-1.007074248	-22.49051163
334250	-111350	-4417.2	-1.007074661	-22.48961312
334350	-111350	-4426.48	-1.007075075	-22.48871461
334450	-111350	-4433.37	-1.007075488	-22.48781611
334550	-111350	-4442.64	-1.0070759	-22.4869176
334650	-111350	-4449.98	-1.007076313	-22.48601909
334750	-111350	-4455.38	-1.007076725	-22.48512058
334850	-111350	-4446.73	-1.007077137	-22.48422207
334950	-111350	-4436.76	-1.007077549	-22.48332356
335050	-111350	-4432.33	-1.00707796	-22.48242505
335150	-111350	-4430.08	-1.007078372	-22.48152654
335250	-111350	-4432.59	-1.007078783	-22.48062803
335350	-111350	-4434.44	-1.007079193	-22.47972952
335450	-111350	-4435.35	-1.007079604	-22.47883101
335550	-111350	-4440.48	-1.007080014	-22.4779325
335650	-111350	-4456.18	-1.007080424	-22.47703399
335750	-111350	-4471.38	-1.007080834	-22.47613548
335850	-111350	-4471.9	-1.007081243	-22.47523696
335950	-111350	-4468.72	-1.007081653	-22.47433845
336050	-111350	-4469.01	-1.007082062	-22.47343994
336150	-111350	-4471.98	-1.00708247	-22.47254142
336250	-111350	-4476.14	-1.007082879	-22.47164291
336350	-111350	-4479.76	-1.007083287	-22.47074439
336450	-111350	-4479.74	-1.007083695	-22.46984588
336550	-111350	-4480.46	-1.007084103	-22.46894736
336650	-111350	-4485.89	-1.00708451	-22.46804885
336750	-111350	-4491.29	-1.007084918	-22.46715033
336850	-111350	-4490.1	-1.007085325	-22.46625182
336950	-111350	-4489.19	-1.007085731	-22.4653533
337050	-111350	-4493.19	-1.007086138	-22.46445478
337150	-111350	-4495.72	-1.007086544	-22.46355627
337250	-111350	-4489.33	-1.00708695	-22.46265775
337350	-111350	-4482.92	-1.007087356	-22.46175923
337450	-111350	-4486.6	-1.007087762	-22.46086071
337550	-111350	-4491.24	-1.007088167	-22.45996219
337650	-111350	-4488.95	-1.007088572	-22.45906367
337750	-111350	-4489.13	-1.007088977	-22.45816515
337850	-111350	-4505.41	-1.007089381	-22.45726664
337950	-111350	-4523.08	-1.007089785	-22.45636811
338050	-111350	-4527.82	-1.007090189	-22.45546959
338150	-111350	-4525.39	-1.007090593	-22.45457107
338250	-111350	-4515.41	-1.007090997	-22.45367255
338350	-111350	-4506.55	-1.0070914	-22.45277403
338450	-111350	-4507.84	-1.007091803	-22.45187551
338550	-111350	-4513.7	-1.007092206	-22.45097699
338650	-111350	-4522.4	-1.007092608	-22.45007846
338750	-111350	-4528.5	-1.007093011	-22.44917994
338850	-111350	-4527.05	-1.007093413	-22.44828142
338950	-111350	-4523.11	-1.007093815	-22.44738289
339050	-111350	-4521.22	-1.007094216	-22.44648437
339150	-111350	-4518.48	-1.007094617	-22.44558584
339250	-111350	-4513.75	-1.007095018	-22.44468732
339350	-111350	-4507.01	-1.007095419	-22.44378879
339450	-111350	-4503.54	-1.00709582	-22.44289027
339550	-111350	-4500.9	-1.00709622	-22.44199174
339650	-111350	-4502.03	-1.00709662	-22.44109322
339750	-111350	-4507.29	-1.00709702	-22.44019469
339850	-111350	-4517.99	-1.007097419	-22.43929616
339950	-111350	-4527.6	-1.007097819	-22.43839764
340050	-111350	-4525.72	-1.007098218	-22.43749911
340150	-111350	-4519.92	-1.007098616	-22.43660058
340250	-111350	-4518.66	-1.007099015	-22.43570205
333950	-111450	-4394.17	-1.00797784	-22.49230905
334050	-111450	-4399.63	-1.007978254	-22.49141054
334150	-111450	-4404.1	-1.007978668	-22.49051204
334250	-111450	-4424.13	-1.007979082	-22.48961353
334350	-111450	-4442.43	-1.007979496	-22.48871502
334450	-111450	-4449.66	-1.007979909	-22.48781652
334550	-111450	-4456.65	-1.007980322	-22.48691801
334650	-111450	-4468.7	-1.007980735	-22.4860195
334750	-111450	-4479.19	-1.007981148	-22.48512099
334850	-111450	-4465.1	-1.00798156	-22.48422248
334950	-111450	-4450.77	-1.007981972	-22.48332397
335050	-111450	-4460.69	-1.007982384	-22.48242546
335150	-111450	-4470.6	-1.007982796	-22.48152695
335250	-111450	-4466.88	-1.007983207	-22.48062844
335350	-111450	-4462.8	-1.007983618	-22.47972993
335450	-111450	-4467.78	-1.007984029	-22.47883142
335550	-111450	-4479.52	-1.00798444	-22.47793291
335650	-111450	-4493.56	-1.00798485	-22.47703439
335750	-111450	-4509.35	-1.00798526	-22.47613588
335850	-111450	-4502.46	-1.00798567	-22.47523737
335950	-111450	-4494.05	-1.00798608	-22.47433886
336050	-111450	-4490.95	-1.007986489	-22.47344034
336150	-111450	-4489.67	-1.007986898	-22.47254183
336250	-111450	-4494.07	-1.007987307	-22.47164331
336350	-111450	-4498.44	-1.007987716	-22.4707448
336450	-111450	-4495.34	-1.007988124	-22.46984629
336550	-111450	-4492.81	-1.007988532	-22.46894777
336650	-111450	-4501.57	-1.00798894	-22.46804925
336750	-111450	-4511.33	-1.007989348	-22.46715074
336850	-111450	-4511.3	-1.007989755	-22.46625222
336950	-111450	-4513.04	-1.007990162	-22.4653537
337050	-111450	-4512.74	-1.007990569	-22.46445519
337150	-111450	-4512.81	-1.007990976	-22.46355667
337250	-111450	-4506.02	-1.007991382	-22.46265815
337350	-111450	-4502.24	-1.007991788	-22.46175963
337450	-111450	-4509.08	-1.007992194	-22.46086112
337550	-111450	-4518.66	-1.0079926	-22.4599626
337650	-111450	-4517.74	-1.007993005	-22.45906408
337750	-111450	-4517.74	-1.00799341	-22.45816556
337850	-111450	-4522.46	-1.007993815	-22.45726704
337950	-111450	-4527.64	-1.00799422	-22.45636852
338050	-111450	-4534.39	-1.007994624	-22.45547
338150	-111450	-4535.91	-1.007995028	-22.45457147
338250	-111450	-4526.98	-1.007995432	-22.45367295
338350	-111450	-4518.73	-1.007995836	-22.45277443
338450	-111450	-4519.04	-1.007996239	-22.45187591
338550	-111450	-4522.6	-1.007996642	-22.45097739
338650	-111450	-4535.24	-1.007997045	-22.45007886
338750	-111450	-4547.36	-1.007997448	-22.44918034
338850	-111450	-4545.94	-1.00799785	-22.44828182
338950	-111450	-4545.29	-1.007998252	-22.44738329
339050	-111450	-4537.69	-1.007998654	-22.44648477
339150	-111450	-4530.96	-1.007999056	-22.44558624
339250	-111450	-4524.31	-1.007999457	-22.44468772
339350	-111450	-4514.09	-1.007999859	-22.44378919
339450	-111450	-4514.33	-1.008000259	-22.44289067
339550	-111450	-4510.43	-1.00800066	-22.44199214
339650	-111450	-4514.6	-1.00800106	-22.44109361
339750	-111450	-4520.63	-1.008001461	-22.44019509
339850	-111450	-4528.04	-1.008001861	-22.43929656
339950	-111450	-4536.72	-1.00800226	-22.43839803
340050	-111450	-4534.26	-1.00800266	-22.4374995
340150	-111450	-4530.61	-1.008003059	-22.43660098
340250	-111450	-4540.45	-1.008003458	-22.43570245
333950	-111550	-4409.46	-1.008882259	-22.49230946
334050	-111550	-4411.99	-1.008882674	-22.49141096
334150	-111550	-4416.47	-1.008883089	-22.49051245
334250	-111550	-4434.29	-1.008883503	-22.48961394
334350	-111550	-4451.96	-1.008883917	-22.48871543
334450	-111550	-4459.75	-1.008884331	-22.48781693
334550	-111550	-4464.16	-1.008884744	-22.48691842
334650	-111550	-4475.55	-1.008885157	-22.48601991
334750	-111550	-4483.8	-1.00888557	-22.4851214
334850	-111550	-4480.93	-1.008885983	-22.48422289
334950	-111550	-4479.98	-1.008886395	-22.48332438
335050	-111550	-4493.38	-1.008886808	-22.48242587
335150	-111550	-4506.27	-1.00888722	-22.48152736
335250	-111550	-4498.2	-1.008887631	-22.48062885
335350	-111550	-4489.14	-1.008888043	-22.47973034
335450	-111550	-4493.34	-1.008888454	-22.47883183
335550	-111550	-4503.86	-1.008888865	-22.47793331
335650	-111550	-4513.24	-1.008889276	-22.4770348
335750	-111550	-4520.57	-1.008889686	-22.47613629
335850	-111550	-4521.68	-1.008890097	-22.47523778
335950	-111550	-4519.58	-1.008890507	-22.47433926
336050	-111550	-4513.83	-1.008890916	-22.47344075
336150	-111550	-4509.34	-1.008891326	-22.47254224
336250	-111550	-4510.73	-1.008891735	-22.47164372
336350	-111550	-4512.96	-1.008892144	-22.47074521
336450	-111550	-4511.65	-1.008892553	-22.46984669
336550	-111550	-4510.74	-1.008892961	-22.46894818
336650	-111550	-4515.26	-1.00889337	-22.46804966
336750	-111550	-4519.94	-1.008893778	-22.46715114
336850	-111550	-4521.98	-1.008894185	-22.46625263
336950	-111550	-4523.27	-1.008894593	-22.46535411
337050	-111550	-4525.14	-1.008895	-22.46445559
337150	-111550	-4524.72	-1.008895407	-22.46355707
337250	-111550	-4519.29	-1.008895814	-22.46265856
337350	-111550	-4516.4	-1.00889622	-22.46176004
337450	-111550	-4526.66	-1.008896627	-22.46086152
337550	-111550	-4538.73	-1.008897033	-22.459963
337650	-111550	-4540.88	-1.008897438	-22.45906448
337750	-111550	-4540.92	-1.008897844	-22.45816596
337850	-111550	-4541.15	-1.008898249	-22.45726744
337950	-111550	-4542.14	-1.008898654	-22.45636892
338050	-111550	-4542.53	-1.008899059	-22.4554704
338150	-111550	-4541.01	-1.008899463	-22.45457188
338250	-111550	-4537.28	-1.008899868	-22.45367335
338350	-111550	-4534.31	-1.008900272	-22.45277483
338450	-111550	-4535.67	-1.008900675	-22.45187631
338550	-111550	-4539.1	-1.008901079	-22.45097779
338650	-111550	-4545.82	-1.008901482	-22.45007926
338750	-111550	-4550.97	-1.008901885	-22.44918074
338850	-111550	-4551.85	-1.008902288	-22.44828222
338950	-111550	-4551.59	-1.00890269	-22.44738369
339050	-111550	-4550.39	-1.008903093	-22.44648517
339150	-111550	-4549.92	-1.008903495	-22.44558664
339250	-111550	-4550.09	-1.008903896	-22.44468812
339350	-111550	-4548.99	-1.008904298	-22.44378959
339450	-111550	-4546.75	-1.008904699	-22.44289107
339550	-111550	-4541.72	-1.0089051	-22.44199254
339650	-111550	-4534.66	-1.008905501	-22.44109401
339750	-111550	-4529.09	-1.008905901	-22.44019548
339850	-111550	-4534.98	-1.008906302	-22.43929696
339950	-111550	-4541.8	-1.008906702	-22.43839843
340050	-111550	-4548.22	-1.008907102	-22.4374999
340150	-111550	-4554.87	-1.008907501	-22.43660137
340250	-111550	-4569.97	-1.0089079	-22.43570284
340350	-111550	-4583.72	-1.008908299	-22.43480431
340450	-111550	-4585.68	-1.008908698	-22.43390578
340550	-111550	-4586.4	-1.008909097	-22.43300725
340650	-111550	-4591.67	-1.008909495	-22.43210872
340750	-111550	-4600.51	-1.008909893	-22.43121019
340850	-111550	-4610.81	-1.008910291	-22.43031166
340950	-111550	-4620.9	-1.008910688	-22.42941313
333950	-111650	-4426.78	-1.009786679	-22.49230987
334050	-111650	-4426.54	-1.009787094	-22.49141137
334150	-111650	-4429.39	-1.009787509	-22.49051286
334250	-111650	-4448.35	-1.009787924	-22.48961435
334350	-111650	-4467.32	-1.009788338	-22.48871585
334450	-111650	-4474.42	-1.009788752	-22.48781734
334550	-111650	-4473.59	-1.009789166	-22.48691883
334650	-111650	-4484.89	-1.009789579	-22.48602032
334750	-111650	-4490.71	-1.009789993	-22.48512181
334850	-111650	-4494.29	-1.009790406	-22.4842233
334950	-111650	-4501.82	-1.009790819	-22.48332479
335050	-111650	-4519.98	-1.009791231	-22.48242628
335150	-111650	-4539.71	-1.009791644	-22.48152777
335250	-111650	-4522.79	-1.009792056	-22.48062926
335350	-111650	-4507.27	-1.009792468	-22.47973075
335450	-111650	-4513.55	-1.009792879	-22.47883224
335550	-111650	-4524.19	-1.009793291	-22.47793372
335650	-111650	-4528.65	-1.009793702	-22.47703521
335750	-111650	-4528.91	-1.009794113	-22.4761367
335850	-111650	-4537.27	-1.009794523	-22.47523818
335950	-111650	-4542.69	-1.009794934	-22.47433967
336050	-111650	-4534.69	-1.009795344	-22.47344116
336150	-111650	-4527.15	-1.009795754	-22.47254264
336250	-111650	-4527.25	-1.009796163	-22.47164413
336350	-111650	-4528.73	-1.009796573	-22.47074561
336450	-111650	-4529.18	-1.009796982	-22.4698471
336550	-111650	-4529.4	-1.009797391	-22.46894858
336650	-111650	-4531.1	-1.009797799	-22.46805006
336750	-111650	-4530.64	-1.009798208	-22.46715155
336850	-111650	-4533.33	-1.009798616	-22.46625303
336950	-111650	-4533.46	-1.009799024	-22.46535451
337050	-111650	-4538.9	-1.009799431	-22.464456
337150	-111650	-4539.84	-1.009799839	-22.46355748
337250	-111650	-4533.94	-1.009800246	-22.46265896
337350	-111650	-4527.79	-1.009800652	-22.46176044
337450	-111650	-4542.61	-1.009801059	-22.46086192
337550	-111650	-4558.21	-1.009801465	-22.4599634
337650	-111650	-4559.57	-1.009801872	-22.45906488
337750	-111650	-4559.26	-1.009802277	-22.45816636
337850	-111650	-4556.94	-1.009802683	-22.45726784
337950	-111650	-4556.13	-1.009803088	-22.45636932
338050	-111650	-4551.09	-1.009803494	-22.4554708
338150	-111650	-4546.97	-1.009803898	-22.45457228
338250	-111650	-4548.27	-1.009804303	-22.45367376
338350	-111650	-4550.58	-1.009804707	-22.45277523
338450	-111650	-4554.83	-1.009805112	-22.45187671
338550	-111650	-4557.99	-1.009805515	-22.45097819
338650	-111650	-4558.96	-1.009805919	-22.45007966
338750	-111650	-4556.12	-1.009806322	-22.44918114
338850	-111650	-4556.9	-1.009806725	-22.44828262
338950	-111650	-4556.61	-1.009807128	-22.44738409
339050	-111650	-4562.71	-1.009807531	-22.44648557
339150	-111650	-4570.36	-1.009807933	-22.44558704
339250	-111650	-4579.42	-1.009808335	-22.44468852
339350	-111650	-4588.48	-1.009808737	-22.44378999
339450	-111650	-4585.17	-1.009809139	-22.44289146
339550	-111650	-4580.29	-1.00980954	-22.44199294
339650	-111650	-4563.27	-1.009809941	-22.44109441
339750	-111650	-4544.89	-1.009810342	-22.44019588
339850	-111650	-4552.89	-1.009810743	-22.43929736
339950	-111650	-4557.4	-1.009811143	-22.43839883
340050	-111650	-4570.71	-1.009811543	-22.4375003
340150	-111650	-4581.87	-1.009811943	-22.43660177
340250	-111650	-4600.51	-1.009812343	-22.43570324
340350	-111650	-4618.04	-1.009812742	-22.43480471
340450	-111650	-4612.27	-1.009813141	-22.43390618
340550	-111650	-4607.46	-1.00981354	-22.43300765
340650	-111650	-4611.14	-1.009813939	-22.43210912
340750	-111650	-4619.36	-1.009814337	-22.43121059
340850	-111650	-4629.1	-1.009814735	-22.43031206
340950	-111650	-4639.72	-1.009815133	-22.42941353
341050	-111650	-4641.47	-1.009815531	-22.42851499
341150	-111650	-4645.94	-1.009815928	-22.42761646
341250	-111650	-4664.82	-1.009816325	-22.42671793
341350	-111650	-4682.8	-1.009816722	-22.4258194
341450	-111650	-4669.66	-1.009817119	-22.42492086
341550	-111650	-4658.3	-1.009817515	-22.42402233
341650	-111650	-4666.35	-1.009817911	-22.42312379
341750	-111650	-4681.12	-1.009818307	-22.42222526
341850	-111650	-4695.36	-1.009818703	-22.42132673
341950	-111650	-4710.11	-1.009819098	-22.42042819
342050	-111650	-4720.74	-1.009819493	-22.41952965
342150	-111650	-4729.07	-1.009819888	-22.41863112
342250	-111650	-4720.1	-1.009820283	-22.41773258
342350	-111650	-4711.94	-1.009820677	-22.41683405
333950	-111750	-4436.64	-1.010691099	-22.49231029
334050	-111750	-4440.56	-1.010691514	-22.49141178
334150	-111750	-4447.86	-1.010691929	-22.49051327
334250	-111750	-4467.68	-1.010692344	-22.48961477
334350	-111750	-4489.32	-1.010692759	-22.48871626
334450	-111750	-4503.9	-1.010693173	-22.48781775
334550	-111750	-4511.66	-1.010693588	-22.48691924
334650	-111750	-4509.95	-1.010694002	-22.48602073
334750	-111750	-4505.57	-1.010694415	-22.48512222
334850	-111750	-4506.21	-1.010694829	-22.48422371
334950	-111750	-4511.56	-1.010695242	-22.4833252
335050	-111750	-4526.92	-1.010695655	-22.48242669
335150	-111750	-4538.75	-1.010696068	-22.48152818
335250	-111750	-4532.88	-1.01069648	-22.48062967
335350	-111750	-4525.93	-1.010696893	-22.47973116
335450	-111750	-4533.94	-1.010697305	-22.47883264
335550	-111750	-4545.38	-1.010697716	-22.47793413
335650	-111750	-4549.88	-1.010698128	-22.47703562
335750	-111750	-4550.89	-1.010698539	-22.47613711
335850	-111750	-4552.98	-1.01069895	-22.47523859
335950	-111750	-4554.17	-1.010699361	-22.47434008
336050	-111750	-4550.96	-1.010699771	-22.47344156
336150	-111750	-4547.73	-1.010700181	-22.47254305
336250	-111750	-4545.08	-1.010700591	-22.47164453
336350	-111750	-4544.69	-1.010701001	-22.47074602
336450	-111750	-4548.97	-1.010701411	-22.4698475
336550	-111750	-4553.54	-1.01070182	-22.46894899
336650	-111750	-4554.92	-1.010702229	-22.46805047
336750	-111750	-4554.56	-1.010702638	-22.46715195
336850	-111750	-4555.59	-1.010703046	-22.46625344
336950	-111750	-4557.43	-1.010703454	-22.46535492
337050	-111750	-4561.08	-1.010703862	-22.4644564
337150	-111750	-4562.82	-1.01070427	-22.46355788
337250	-111750	-4558.36	-1.010704677	-22.46265936
337350	-111750	-4555.42	-1.010705085	-22.46176085
337450	-111750	-4561.06	-1.010705492	-22.46086233
337550	-111750	-4568.35	-1.010705898	-22.45996381
337650	-111750	-4570.24	-1.010706305	-22.45906529
337750	-111750	-4568.56	-1.010706711	-22.45816677
337850	-111750	-4565.17	-1.010707117	-22.45726824
337950	-111750	-4561.4	-1.010707523	-22.45636972
338050	-111750	-4558.09	-1.010707928	-22.4554712
338150	-111750	-4557.3	-1.010708333	-22.45457268
338250	-111750	-4561.85	-1.010708738	-22.45367416
338350	-111750	-4569.35	-1.010709143	-22.45277564
338450	-111750	-4576.62	-1.010709548	-22.45187711
338550	-111750	-4582.32	-1.010709952	-22.45097859
338650	-111750	-4580.11	-1.010710356	-22.45008007
338750	-111750	-4575.2	-1.01071076	-22.44918154
338850	-111750	-4571.21	-1.010711163	-22.44828302
338950	-111750	-4569.75	-1.010711566	-22.44738449
339050	-111750	-4578.2	-1.010711969	-22.44648597
339150	-111750	-4589.69	-1.010712372	-22.44558744
339250	-111750	-4601.93	-1.010712774	-22.44468892
339350	-111750	-4611.87	-1.010713177	-22.44379039
339450	-111750	-4613.31	-1.010713579	-22.44289186
339550	-111750	-4611.66	-1.01071398	-22.44199334
339650	-111750	-4605.22	-1.010714382	-22.44109481
339750	-111750	-4600.3	-1.010714783	-22.44019628
339850	-111750	-4600.74	-1.010715184	-22.43929775
339950	-111750	-4604.31	-1.010715585	-22.43839922
340050	-111750	-4609.23	-1.010715985	-22.4375007
340150	-111750	-4616.05	-1.010716386	-22.43660217
340250	-111750	-4623.89	-1.010716786	-22.43570364
340350	-111750	-4629.54	-1.010717185	-22.43480511
340450	-111750	-4626.48	-1.010717585	-22.43390658
340550	-111750	-4623.34	-1.010717984	-22.43300805
340650	-111750	-4626.26	-1.010718383	-22.43210952
340750	-111750	-4632.63	-1.010718782	-22.43121099
340850	-111750	-4640.58	-1.01071918	-22.43031245
340950	-111750	-4647.88	-1.010719578	-22.42941392
341050	-111750	-4652.74	-1.010719976	-22.42851539
341150	-111750	-4658.37	-1.010720374	-22.42761686
341250	-111750	-4669.39	-1.010720772	-22.42671832
341350	-111750	-4675.94	-1.010721169	-22.42581979
341450	-111750	-4669.29	-1.010721566	-22.42492126
341550	-111750	-4662.38	-1.010721962	-22.42402272
341650	-111750	-4670.38	-1.010722359	-22.42312419
341750	-111750	-4684.33	-1.010722755	-22.42222565
341850	-111750	-4700.07	-1.010723151	-22.42132712
341950	-111750	-4713.67	-1.010723547	-22.42042858
342050	-111750	-4722.58	-1.010723942	-22.41953005
342150	-111750	-4726.2	-1.010724338	-22.41863151
342250	-111750	-4721.71	-1.010724733	-22.41773297
342350	-111750	-4715.87	-1.010725127	-22.41683444
342450	-111750	-4715.8	-1.010725522	-22.4159359
342550	-111750	-4713.09	-1.010725916	-22.41503736
342650	-111750	-4699.99	-1.01072631	-22.41413883
342750	-111750	-4688.58	-1.010726704	-22.41324029
342850	-111750	-4690.31	-1.010727097	-22.41234175
342950	-111750	-4696.19	-1.01072749	-22.41144321
343050	-111750	-4697.68	-1.010727883	-22.41054467
333950	-111850	-4447.78	-1.011595518	-22.4923107
334050	-111850	-4454.99	-1.011595934	-22.49141219
334150	-111850	-4464.79	-1.01159635	-22.49051369
334250	-111850	-4488.26	-1.011596765	-22.48961518
334350	-111850	-4513.81	-1.01159718	-22.48871667
334450	-111850	-4534.5	-1.011597595	-22.48781816
334550	-111850	-4552.13	-1.01159801	-22.48691965
334650	-111850	-4537.71	-1.011598424	-22.48602114
334750	-111850	-4523.17	-1.011598838	-22.48512263
334850	-111850	-4521.37	-1.011599252	-22.48422412
334950	-111850	-4520.92	-1.011599665	-22.48332561
335050	-111850	-4534.68	-1.011600079	-22.4824271
335150	-111850	-4541.32	-1.011600492	-22.48152859
335250	-111850	-4541.93	-1.011600905	-22.48063008
335350	-111850	-4539.98	-1.011601317	-22.47973157
335450	-111850	-4553.25	-1.01160173	-22.47883305
335550	-111850	-4568.1	-1.011602142	-22.47793454
335650	-111850	-4571.77	-1.011602554	-22.47703603
335750	-111850	-4572.35	-1.011602965	-22.47613751
335850	-111850	-4567.04	-1.011603377	-22.475239
335950	-111850	-4563.41	-1.011603788	-22.47434049
336050	-111850	-4564.2	-1.011604199	-22.47344197
336150	-111850	-4566.77	-1.011604609	-22.47254346
336250	-111850	-4562.46	-1.011605019	-22.47164494
336350	-111850	-4560.31	-1.01160543	-22.47074643
336450	-111850	-4569.97	-1.011605839	-22.46984791
336550	-111850	-4580.04	-1.011606249	-22.46894939
336650	-111850	-4581.11	-1.011606658	-22.46805088
336750	-111850	-4580.3	-1.011607067	-22.46715236
336850	-111850	-4579.26	-1.011607476	-22.46625384
336950	-111850	-4581.45	-1.011607885	-22.46535532
337050	-111850	-4583.66	-1.011608293	-22.46445681
337150	-111850	-4587.27	-1.011608701	-22.46355829
337250	-111850	-4581.92	-1.011609109	-22.46265977
337350	-111850	-4580.04	-1.011609517	-22.46176125
337450	-111850	-4578.94	-1.011609924	-22.46086273
337550	-111850	-4580.05	-1.011610331	-22.45996421
337650	-111850	-4581.55	-1.011610738	-22.45906569
337750	-111850	-4578	-1.011611145	-22.45816717
337850	-111850	-4573.05	-1.011611551	-22.45726865
337950	-111850	-4566.18	-1.011611957	-22.45637013
338050	-111850	-4564.37	-1.011612363	-22.45547161
338150	-111850	-4565.73	-1.011612769	-22.45457308
338250	-111850	-4572.97	-1.011613174	-22.45367456
338350	-111850	-4584.88	-1.011613579	-22.45277604
338450	-111850	-4594.62	-1.011613984	-22.45187751
338550	-111850	-4605.45	-1.011614388	-22.45097899
338650	-111850	-4601.01	-1.011614793	-22.45008047
338750	-111850	-4596.35	-1.011615197	-22.44918194
338850	-111850	-4589.65	-1.011615601	-22.44828342
338950	-111850	-4585.4	-1.011616004	-22.44738489
339050	-111850	-4596.59	-1.011616408	-22.44648637
339150	-111850	-4609.34	-1.011616811	-22.44558784
339250	-111850	-4622.18	-1.011617213	-22.44468932
339350	-111850	-4632.35	-1.011617616	-22.44379079
339450	-111850	-4635.9	-1.011618018	-22.44289226
339550	-111850	-4638.68	-1.011618421	-22.44199374
339650	-111850	-4642.93	-1.011618822	-22.44109521
339750	-111850	-4652.22	-1.011619224	-22.44019668
339850	-111850	-4646.43	-1.011619625	-22.43929815
339950	-111850	-4649.15	-1.011620026	-22.43839962
340050	-111850	-4644.83	-1.011620427	-22.43750109
340150	-111850	-4646.7	-1.011620828	-22.43660256
340250	-111850	-4643.97	-1.011621228	-22.43570403
340350	-111850	-4639.76	-1.011621628	-22.4348055
340450	-111850	-4637.55	-1.011622028	-22.43390697
340550	-111850	-4635.59	-1.011622428	-22.43300844
340650	-111850	-4640.08	-1.011622827	-22.43210991
340750	-111850	-4645.98	-1.011623226	-22.43121138
340850	-111850	-4652.84	-1.011623625	-22.43031285
340950	-111850	-4657.72	-1.011624023	-22.42941432
341050	-111850	-4665.96	-1.011624422	-22.42851578
341150	-111850	-4672.08	-1.01162482	-22.42761725
341250	-111850	-4677.72	-1.011625218	-22.42671872
341350	-111850	-4675.4	-1.011625615	-22.42582019
341450	-111850	-4672.55	-1.011626013	-22.42492165
341550	-111850	-4666.87	-1.01162641	-22.42402312
341650	-111850	-4677.73	-1.011626807	-22.42312458
341750	-111850	-4690.8	-1.011627203	-22.42222605
341850	-111850	-4707.54	-1.011627599	-22.42132751
341950	-111850	-4719.2	-1.011627996	-22.42042898
342050	-111850	-4725.31	-1.011628391	-22.41953044
342150	-111850	-4725.15	-1.011628787	-22.4186319
342250	-111850	-4724.38	-1.011629182	-22.41773337
342350	-111850	-4719.59	-1.011629577	-22.41683483
342450	-111850	-4720.79	-1.011629972	-22.41593629
342550	-111850	-4716.9	-1.011630367	-22.41503775
342650	-111850	-4705.47	-1.011630761	-22.41413922
342750	-111850	-4696.3	-1.011631155	-22.41324068
342850	-111850	-4697.33	-1.011631549	-22.41234214
342950	-111850	-4703.19	-1.011631943	-22.4114436
343050	-111850	-4708.63	-1.011632336	-22.41054506
333850	-111950	-4452.88	-1.012499521	-22.49320962
333950	-111950	-4461.75	-1.012499938	-22.49231111
334050	-111950	-4473.45	-1.012500354	-22.49141261
334150	-111950	-4488.89	-1.01250077	-22.4905141
334250	-111950	-4509.12	-1.012501186	-22.48961559
334350	-111950	-4530.1	-1.012501601	-22.48871708
334450	-111950	-4547.48	-1.012502016	-22.48781857
334550	-111950	-4557.96	-1.012502431	-22.48692006
334650	-111950	-4554.73	-1.012502846	-22.48602155
334750	-111950	-4549.16	-1.012503261	-22.48512304
334850	-111950	-4551.04	-1.012503675	-22.48422453
334950	-111950	-4555.75	-1.012504089	-22.48332602
335050	-111950	-4559.98	-1.012504503	-22.48242751
335150	-111950	-4562.09	-1.012504916	-22.481529
335250	-111950	-4561.02	-1.012505329	-22.48063049
335350	-111950	-4562.71	-1.012505742	-22.47973198
335450	-111950	-4572.11	-1.012506155	-22.47883346
335550	-111950	-4583.59	-1.012506567	-22.47793495
335650	-111950	-4587.34	-1.01250698	-22.47703644
335750	-111950	-4585.72	-1.012507392	-22.47613792
335850	-111950	-4576.96	-1.012507803	-22.47523941
335950	-111950	-4568.96	-1.012508215	-22.4743409
336050	-111950	-4573.77	-1.012508626	-22.47344238
336150	-111950	-4579.25	-1.012509037	-22.47254387
336250	-111950	-4579.85	-1.012509448	-22.47164535
336350	-111950	-4580.94	-1.012509858	-22.47074683
336450	-111950	-4591.79	-1.012510268	-22.46984832
336550	-111950	-4602.74	-1.012510678	-22.4689498
336650	-111950	-4603.83	-1.012511088	-22.46805128
336750	-111950	-4601.45	-1.012511497	-22.46715277
336850	-111950	-4596.34	-1.012511907	-22.46625425
336950	-111950	-4593.85	-1.012512316	-22.46535573
337050	-111950	-4596.89	-1.012512724	-22.46445721
337150	-111950	-4599.44	-1.012513133	-22.46355869
337250	-111950	-4594.56	-1.012513541	-22.46266017
337350	-111950	-4590.1	-1.012513949	-22.46176166
337450	-111950	-4594.26	-1.012514357	-22.46086314
337550	-111950	-4599.39	-1.012514764	-22.45996461
337650	-111950	-4600.15	-1.012515171	-22.45906609
337750	-111950	-4596.32	-1.012515578	-22.45816757
337850	-111950	-4587.24	-1.012515985	-22.45726905
337950	-111950	-4577.76	-1.012516391	-22.45637053
338050	-111950	-4572.69	-1.012516798	-22.45547201
338150	-111950	-4571.69	-1.012517204	-22.45457349
338250	-111950	-4577.94	-1.012517609	-22.45367496
338350	-111950	-4587.48	-1.012518015	-22.45277644
338450	-111950	-4598.49	-1.01251842	-22.45187792
338550	-111950	-4607.86	-1.012518825	-22.45097939
338650	-111950	-4610.88	-1.01251923	-22.45008087
338750	-111950	-4611.72	-1.012519634	-22.44918234
338850	-111950	-4611.94	-1.012520038	-22.44828382
338950	-111950	-4614.58	-1.012520442	-22.44738529
339050	-111950	-4622.01	-1.012520846	-22.44648677
339150	-111950	-4631.89	-1.012521249	-22.44558824
339250	-111950	-4641.9	-1.012521653	-22.44468972
339350	-111950	-4649.69	-1.012522055	-22.44379119
339450	-111950	-4652.21	-1.012522458	-22.44289266
339550	-111950	-4653.96	-1.012522861	-22.44199413
339650	-111950	-4658.87	-1.012523263	-22.44109561
339750	-111950	-4663.61	-1.012523665	-22.44019708
339850	-111950	-4660.17	-1.012524066	-22.43929855
339950	-111950	-4657.65	-1.012524468	-22.43840002
340050	-111950	-4659.12	-1.012524869	-22.43750149
340150	-111950	-4662.39	-1.01252527	-22.43660296
340250	-111950	-4661.5	-1.012525671	-22.43570443
340350	-111950	-4657.94	-1.012526071	-22.4348059
340450	-111950	-4652.83	-1.012526471	-22.43390737
340550	-111950	-4650.19	-1.012526871	-22.43300884
340650	-111950	-4657.87	-1.012527271	-22.43211031
340750	-111950	-4667.55	-1.01252767	-22.43121178
340850	-111950	-4672.77	-1.01252807	-22.43031325
340950	-111950	-4677.49	-1.012528469	-22.42941471
341050	-111950	-4688.12	-1.012528867	-22.42851618
341150	-111950	-4697.94	-1.012529266	-22.42761765
341250	-111950	-4701.86	-1.012529664	-22.42671911
341350	-111950	-4699.85	-1.012530062	-22.42582058
341450	-111950	-4694.13	-1.01253046	-22.42492205
341550	-111950	-4690.37	-1.012530857	-22.42402351
341650	-111950	-4698.39	-1.012531254	-22.42312498
341750	-111950	-4711.78	-1.012531651	-22.42222644
341850	-111950	-4725.11	-1.012532048	-22.42132791
341950	-111950	-4734.38	-1.012532444	-22.42042937
342050	-111950	-4737.08	-1.01253284	-22.41953083
342150	-111950	-4736.78	-1.012533236	-22.4186323
342250	-111950	-4738.7	-1.012533632	-22.41773376
342350	-111950	-4738.97	-1.012534027	-22.41683522
342450	-111950	-4734.25	-1.012534423	-22.41593669
342550	-111950	-4724.6	-1.012534818	-22.41503815
342650	-111950	-4710.9	-1.012535212	-22.41413961
342750	-111950	-4700.62	-1.012535607	-22.41324107
342850	-111950	-4703.74	-1.012536001	-22.41234253
342950	-111950	-4712.02	-1.012536395	-22.41144399
343050	-111950	-4720.59	-1.012536788	-22.41054545
333850	-112050	-4466.53	-1.013403941	-22.49321003
333950	-112050	-4475.3	-1.013404357	-22.49231153
334050	-112050	-4490.98	-1.013404774	-22.49141302
334150	-112050	-4511.29	-1.01340519	-22.49051451
334250	-112050	-4529.03	-1.013405606	-22.489616
334350	-112050	-4545.93	-1.013406022	-22.48871749
334450	-112050	-4559.83	-1.013406438	-22.48781899
334550	-112050	-4565.2	-1.013406853	-22.48692048
334650	-112050	-4571.06	-1.013407268	-22.48602197
334750	-112050	-4572.99	-1.013407683	-22.48512346
334850	-112050	-4580.36	-1.013408098	-22.48422495
334950	-112050	-4590.68	-1.013408512	-22.48332643
335050	-112050	-4585.22	-1.013408926	-22.48242792
335150	-112050	-4582.66	-1.01340934	-22.48152941
335250	-112050	-4576.93	-1.013409754	-22.4806309
335350	-112050	-4579.33	-1.013410167	-22.47973239
335450	-112050	-4585.88	-1.01341058	-22.47883387
335550	-112050	-4597	-1.013410993	-22.47793536
335650	-112050	-4601.26	-1.013411405	-22.47703685
335750	-112050	-4600.99	-1.013411818	-22.47613833
335850	-112050	-4590.65	-1.01341223	-22.47523982
335950	-112050	-4577.57	-1.013412642	-22.4743413
336050	-112050	-4589.83	-1.013413053	-22.47344279
336150	-112050	-4598.45	-1.013413465	-22.47254427
336250	-112050	-4601.47	-1.013413876	-22.47164576
336350	-112050	-4601.55	-1.013414287	-22.47074724
336450	-112050	-4613.46	-1.013414697	-22.46984873
336550	-112050	-4625.11	-1.013415107	-22.46895021
336650	-112050	-4622.85	-1.013415518	-22.46805169
336750	-112050	-4619.16	-1.013415927	-22.46715317
336850	-112050	-4609.86	-1.013416337	-22.46625466
336950	-112050	-4602.94	-1.013416746	-22.46535614
337050	-112050	-4609.17	-1.013417155	-22.46445762
337150	-112050	-4613.4	-1.013417564	-22.4635591
337250	-112050	-4607.84	-1.013417973	-22.46266058
337350	-112050	-4599.44	-1.013418381	-22.46176206
337450	-112050	-4611.61	-1.013418789	-22.46086354
337550	-112050	-4621.83	-1.013419197	-22.45996502
337650	-112050	-4620.74	-1.013419604	-22.4590665
337750	-112050	-4616.53	-1.013420012	-22.45816798
337850	-112050	-4602.8	-1.013420419	-22.45726946
337950	-112050	-4590.64	-1.013420826	-22.45637093
338050	-112050	-4583.33	-1.013421232	-22.45547241
338150	-112050	-4578.76	-1.013421639	-22.45457389
338250	-112050	-4584.14	-1.013422045	-22.45367537
338350	-112050	-4590.12	-1.01342245	-22.45277684
338450	-112050	-4601.68	-1.013422856	-22.45187832
338550	-112050	-4610.07	-1.013423261	-22.4509798
338650	-112050	-4619.01	-1.013423666	-22.45008127
338750	-112050	-4625.38	-1.013424071	-22.44918275
338850	-112050	-4632.34	-1.013424476	-22.44828422
338950	-112050	-4641.59	-1.01342488	-22.4473857
339050	-112050	-4646.04	-1.013425284	-22.44648717
339150	-112050	-4653.33	-1.013425688	-22.44558864
339250	-112050	-4660.72	-1.013426092	-22.44469012
339350	-112050	-4666.54	-1.013426495	-22.44379159
339450	-112050	-4665.85	-1.013426898	-22.44289306
339550	-112050	-4664.11	-1.013427301	-22.44199453
339650	-112050	-4668.46	-1.013427703	-22.44109601
339750	-112050	-4669.51	-1.013428106	-22.44019748
339850	-112050	-4665.88	-1.013428508	-22.43929895
339950	-112050	-4658.45	-1.013428909	-22.43840042
340050	-112050	-4667.69	-1.013429311	-22.43750189
340150	-112050	-4675.72	-1.013429712	-22.43660336
340250	-112050	-4678.52	-1.013430113	-22.43570483
340350	-112050	-4677.94	-1.013430514	-22.4348063
340450	-112050	-4670.33	-1.013430915	-22.43390777
340550	-112050	-4664.93	-1.013431315	-22.43300924
340650	-112050	-4677.89	-1.013431715	-22.43211071
340750	-112050	-4692.96	-1.013432115	-22.43121217
340850	-112050	-4696.2	-1.013432514	-22.43031364
340950	-112050	-4699.59	-1.013432914	-22.42941511
341050	-112050	-4714.1	-1.013433313	-22.42851658
341150	-112050	-4728.58	-1.013433711	-22.42761804
341250	-112050	-4731.81	-1.01343411	-22.42671951
341350	-112050	-4730.87	-1.013434508	-22.42582098
341450	-112050	-4720.17	-1.013434906	-22.42492244
341550	-112050	-4713.95	-1.013435304	-22.42402391
341650	-112050	-4720.44	-1.013435702	-22.42312537
341750	-112050	-4735.25	-1.013436099	-22.42222684
341850	-112050	-4746.38	-1.013436496	-22.4213283
341950	-112050	-4754.4	-1.013436893	-22.42042976
342050	-112050	-4752.46	-1.013437289	-22.41953123
342150	-112050	-4750.08	-1.013437686	-22.41863269
342250	-112050	-4755.52	-1.013438082	-22.41773415
342350	-112050	-4761.62	-1.013438477	-22.41683562
342450	-112050	-4751.05	-1.013438873	-22.41593708
342550	-112050	-4736.15	-1.013439268	-22.41503854
342650	-112050	-4718.68	-1.013439663	-22.41414
342750	-112050	-4704.52	-1.013440058	-22.41324146
342850	-112050	-4712.35	-1.013440453	-22.41234292
342950	-112050	-4723.52	-1.013440847	-22.41144438
343050	-112050	-4734.44	-1.013441241	-22.41054584
333850	-112150	-4480.65	-1.01430836	-22.49321045
333950	-112150	-4486.57	-1.014308777	-22.49231194
334050	-112150	-4504.22	-1.014309194	-22.49141343
334150	-112150	-4527.09	-1.014309611	-22.49051493
334250	-112150	-4547.58	-1.014310027	-22.48961642
334350	-112150	-4566.97	-1.014310443	-22.48871791
334450	-112150	-4583.65	-1.014310859	-22.4878194
334550	-112150	-4593.95	-1.014311275	-22.48692089
334650	-112150	-4595.68	-1.014311691	-22.48602238
334750	-112150	-4594.5	-1.014312106	-22.48512387
334850	-112150	-4597.25	-1.014312521	-22.48422536
334950	-112150	-4599.76	-1.014312935	-22.48332685
335050	-112150	-4590.85	-1.01431335	-22.48242833
335150	-112150	-4581.77	-1.014313764	-22.48152982
335250	-112150	-4577.15	-1.014314178	-22.48063131
335350	-112150	-4578.49	-1.014314592	-22.4797328
335450	-112150	-4588.78	-1.014315005	-22.47883428
335550	-112150	-4601.4	-1.014315418	-22.47793577
335650	-112150	-4612.53	-1.014315831	-22.47703726
335750	-112150	-4619.5	-1.014316244	-22.47613874
335850	-112150	-4619.3	-1.014316656	-22.47524023
335950	-112150	-4619.53	-1.014317069	-22.47434171
336050	-112150	-4626	-1.014317481	-22.4734432
336150	-112150	-4633.25	-1.014317892	-22.47254468
336250	-112150	-4633.4	-1.014318304	-22.47164617
336350	-112150	-4632.75	-1.014318715	-22.47074765
336450	-112150	-4634.31	-1.014319126	-22.46984913
336550	-112150	-4635.68	-1.014319537	-22.46895062
336650	-112150	-4632.69	-1.014319947	-22.4680521
336750	-112150	-4627.64	-1.014320357	-22.46715358
336850	-112150	-4624.1	-1.014320767	-22.46625506
336950	-112150	-4622.76	-1.014321177	-22.46535654
337050	-112150	-4628.39	-1.014321586	-22.46445803
337150	-112150	-4633.44	-1.014321996	-22.46355951
337250	-112150	-4633.83	-1.014322404	-22.46266099
337350	-112150	-4633.48	-1.014322813	-22.46176247
337450	-112150	-4638.22	-1.014323222	-22.46086395
337550	-112150	-4641.41	-1.01432363	-22.45996543
337650	-112150	-4635.27	-1.014324038	-22.4590669
337750	-112150	-4625.24	-1.014324445	-22.45816838
337850	-112150	-4614.52	-1.014324853	-22.45726986
337950	-112150	-4605.16	-1.01432526	-22.45637134
338050	-112150	-4600.75	-1.014325667	-22.45547282
338150	-112150	-4599.07	-1.014326074	-22.45457429
338250	-112150	-4601.82	-1.01432648	-22.45367577
338350	-112150	-4606.82	-1.014326886	-22.45277725
338450	-112150	-4615.78	-1.014327292	-22.45187872
338550	-112150	-4624.39	-1.014327698	-22.4509802
338650	-112150	-4632.28	-1.014328103	-22.45008167
338750	-112150	-4639.07	-1.014328508	-22.44918315
338850	-112150	-4646.45	-1.014328913	-22.44828462
338950	-112150	-4654.55	-1.014329318	-22.4473861
339050	-112150	-4661.69	-1.014329722	-22.44648757
339150	-112150	-4669.43	-1.014330127	-22.44558904
339250	-112150	-4676.43	-1.014330531	-22.44469052
339350	-112150	-4681.13	-1.014330934	-22.44379199
339450	-112150	-4679.95	-1.014331338	-22.44289346
339550	-112150	-4679.17	-1.014331741	-22.44199493
339650	-112150	-4684.08	-1.014332144	-22.44109641
339750	-112150	-4687.84	-1.014332546	-22.44019788
339850	-112150	-4684.38	-1.014332949	-22.43929935
339950	-112150	-4680.1	-1.014333351	-22.43840082
340050	-112150	-4685.14	-1.014333753	-22.43750229
340150	-112150	-4691.76	-1.014334154	-22.43660376
340250	-112150	-4694.81	-1.014334556	-22.43570523
340350	-112150	-4694.82	-1.014334957	-22.4348067
340450	-112150	-4691.43	-1.014335358	-22.43390817
340550	-112150	-4690.69	-1.014335759	-22.43300964
340650	-112150	-4699.52	-1.014336159	-22.4321111
340750	-112150	-4711.25	-1.014336559	-22.43121257
340850	-112150	-4719.6	-1.014336959	-22.43031404
340950	-112150	-4728.25	-1.014337359	-22.42941551
341050	-112150	-4739.85	-1.014337758	-22.42851697
341150	-112150	-4750.73	-1.014338157	-22.42761844
341250	-112150	-4755.83	-1.014338556	-22.42671991
341350	-112150	-4753.81	-1.014338955	-22.42582137
341450	-112150	-4740.39	-1.014339353	-22.42492284
341550	-112150	-4729.49	-1.014339751	-22.4240243
341650	-112150	-4734.83	-1.014340149	-22.42312577
341750	-112150	-4748.63	-1.014340547	-22.42222723
341850	-112150	-4763.4	-1.014340944	-22.42132869
341950	-112150	-4772.27	-1.014341341	-22.42043016
342050	-112150	-4766.14	-1.014341738	-22.41953162
342150	-112150	-4759.51	-1.014342135	-22.41863308
342250	-112150	-4765.79	-1.014342531	-22.41773455
342350	-112150	-4772.27	-1.014342928	-22.41683601
342450	-112150	-4763.51	-1.014343323	-22.41593747
342550	-112150	-4748.83	-1.014343719	-22.41503893
342650	-112150	-4734.01	-1.014344114	-22.41414039
342750	-112150	-4725.08	-1.01434451	-22.41324185
342850	-112150	-4730.41	-1.014344904	-22.41234331
342950	-112150	-4740.51	-1.014345299	-22.41144477
343050	-112150	-4749.77	-1.014345694	-22.41054623
333850	-112250	-4496.81	-1.015212779	-22.49321086
333950	-112250	-4495.9	-1.015213197	-22.49231236
334050	-112250	-4515.49	-1.015213614	-22.49141385
334150	-112250	-4541.39	-1.015214031	-22.49051534
334250	-112250	-4564.77	-1.015214448	-22.48961683
334350	-112250	-4588.53	-1.015214864	-22.48871832
334450	-112250	-4610.1	-1.015215281	-22.48781981
334550	-112250	-4626.34	-1.015215697	-22.4869213
334650	-112250	-4620.71	-1.015216113	-22.48602279
334750	-112250	-4611.68	-1.015216528	-22.48512428
334850	-112250	-4607.74	-1.015216944	-22.48422577
334950	-112250	-4604.03	-1.015217359	-22.48332726
335050	-112250	-4590.12	-1.015217774	-22.48242875
335150	-112250	-4576.7	-1.015218188	-22.48153023
335250	-112250	-4575.75	-1.015218602	-22.48063172
335350	-112250	-4576.62	-1.015219017	-22.47973321
335450	-112250	-4593.19	-1.01521943	-22.47883469
335550	-112250	-4607.94	-1.015219844	-22.47793618
335650	-112250	-4625.2	-1.015220257	-22.47703767
335750	-112250	-4639.18	-1.01522067	-22.47613915
335850	-112250	-4646.36	-1.015221083	-22.47524064
335950	-112250	-4657.73	-1.015221496	-22.47434212
336050	-112250	-4659.42	-1.015221908	-22.47344361
336150	-112250	-4667.04	-1.01522232	-22.47254509
336250	-112250	-4662.34	-1.015222732	-22.47164657
336350	-112250	-4660.72	-1.015223143	-22.47074806
336450	-112250	-4653.85	-1.015223555	-22.46984954
336550	-112250	-4647.58	-1.015223966	-22.46895102
336650	-112250	-4644.74	-1.015224377	-22.46805251
336750	-112250	-4638.92	-1.015224787	-22.46715399
336850	-112250	-4642.03	-1.015225197	-22.46625547
336950	-112250	-4645.02	-1.015225608	-22.46535695
337050	-112250	-4651.76	-1.015226017	-22.46445843
337150	-112250	-4658.04	-1.015226427	-22.46355991
337250	-112250	-4662.26	-1.015226836	-22.46266139
337350	-112250	-4667.14	-1.015227245	-22.46176287
337450	-112250	-4665.06	-1.015227654	-22.46086435
337550	-112250	-4662.62	-1.015228063	-22.45996583
337650	-112250	-4650.03	-1.015228471	-22.45906731
337750	-112250	-4634.69	-1.015228879	-22.45816879
337850	-112250	-4628.27	-1.015229287	-22.45727027
337950	-112250	-4622.12	-1.015229694	-22.45637174
338050	-112250	-4622.23	-1.015230102	-22.45547322
338150	-112250	-4623.29	-1.015230509	-22.4545747
338250	-112250	-4624.31	-1.015230915	-22.45367617
338350	-112250	-4627.71	-1.015231322	-22.45277765
338450	-112250	-4635.14	-1.015231728	-22.45187913
338550	-112250	-4643.27	-1.015232134	-22.4509806
338650	-112250	-4648.66	-1.01523254	-22.45008208
338750	-112250	-4653.47	-1.015232946	-22.44918355
338850	-112250	-4659.45	-1.015233351	-22.44828503
338950	-112250	-4665.6	-1.015233756	-22.4473865
339050	-112250	-4674.63	-1.015234161	-22.44648797
339150	-112250	-4683.32	-1.015234565	-22.44558945
339250	-112250	-4690.61	-1.01523497	-22.44469092
339350	-112250	-4695.87	-1.015235374	-22.44379239
339450	-112250	-4693.08	-1.015235777	-22.44289386
339550	-112250	-4692.35	-1.015236181	-22.44199534
339650	-112250	-4700.86	-1.015236584	-22.44109681
339750	-112250	-4710.33	-1.015236987	-22.44019828
339850	-112250	-4705.97	-1.01523739	-22.43929975
339950	-112250	-4702.12	-1.015237792	-22.43840122
340050	-112250	-4704.32	-1.015238195	-22.43750269
340150	-112250	-4709.56	-1.015238597	-22.43660416
340250	-112250	-4711.66	-1.015238998	-22.43570563
340350	-112250	-4712.41	-1.0152394	-22.4348071
340450	-112250	-4712.17	-1.015239801	-22.43390857
340550	-112250	-4714.21	-1.015240202	-22.43301003
340650	-112250	-4720.2	-1.015240603	-22.4321115
340750	-112250	-4729.49	-1.015241004	-22.43121297
340850	-112250	-4741.52	-1.015241404	-22.43031444
340950	-112250	-4754.6	-1.015241804	-22.4294159
341050	-112250	-4764.08	-1.015242204	-22.42851737
341150	-112250	-4772.29	-1.015242603	-22.42761884
341250	-112250	-4779.13	-1.015243002	-22.4267203
341350	-112250	-4777.92	-1.015243401	-22.42582177
341450	-112250	-4758.75	-1.0152438	-22.42492323
341550	-112250	-4739.74	-1.015244199	-22.4240247
341650	-112250	-4746.08	-1.015244597	-22.42312616
341750	-112250	-4759.81	-1.015244995	-22.42222763
341850	-112250	-4779.46	-1.015245393	-22.42132909
341950	-112250	-4792.35	-1.01524579	-22.42043055
342050	-112250	-4778.07	-1.015246187	-22.41953202
342150	-112250	-4763.05	-1.015246584	-22.41863348
342250	-112250	-4773.25	-1.015246981	-22.41773494
342350	-112250	-4784.03	-1.015247378	-22.4168364
342450	-112250	-4774.69	-1.015247774	-22.41593786
342550	-112250	-4760.63	-1.01524817	-22.41503933
342650	-112250	-4749.31	-1.015248566	-22.41414079
342750	-112250	-4744.49	-1.015248961	-22.41324225
342850	-112250	-4749.99	-1.015249356	-22.41234371
342950	-112250	-4759.19	-1.015249751	-22.41144517
343050	-112250	-4765.85	-1.015250146	-22.41054663
343150	-112250	-4769.66	-1.015250541	-22.40964809
333750	-112350	-4524.73	-1.01611678	-22.49410979
333850	-112350	-4519.6	-1.016117198	-22.49321128
333950	-112350	-4516.44	-1.016117616	-22.49231277
334050	-112350	-4528.98	-1.016118034	-22.49141426
334150	-112350	-4548.98	-1.016118451	-22.49051575
334250	-112350	-4578.67	-1.016118869	-22.48961724
334350	-112350	-4606.72	-1.016119286	-22.48871874
334450	-112350	-4629.06	-1.016119702	-22.48782023
334550	-112350	-4642.66	-1.016120119	-22.48692171
334650	-112350	-4639.02	-1.016120535	-22.4860232
334750	-112350	-4627.79	-1.016120951	-22.48512469
334850	-112350	-4614.24	-1.016121367	-22.48422618
334950	-112350	-4600.32	-1.016121782	-22.48332767
335050	-112350	-4592.07	-1.016122197	-22.48242916
335150	-112350	-4587.31	-1.016122612	-22.48153065
335250	-112350	-4591.5	-1.016123027	-22.48063213
335350	-112350	-4599.62	-1.016123441	-22.47973362
335450	-112350	-4614.64	-1.016123855	-22.47883511
335550	-112350	-4629.5	-1.016124269	-22.47793659
335650	-112350	-4641.15	-1.016124683	-22.47703808
335750	-112350	-4649.35	-1.016125097	-22.47613956
335850	-112350	-4655.59	-1.01612551	-22.47524105
335950	-112350	-4661.24	-1.016125923	-22.47434253
336050	-112350	-4667.12	-1.016126335	-22.47344402
336150	-112350	-4672.22	-1.016126748	-22.4725455
336250	-112350	-4673.04	-1.01612716	-22.47164698
336350	-112350	-4672.39	-1.016127572	-22.47074847
336450	-112350	-4670.97	-1.016127984	-22.46984995
336550	-112350	-4669.59	-1.016128395	-22.46895143
336650	-112350	-4669.65	-1.016128806	-22.46805291
336750	-112350	-4669.45	-1.016129217	-22.4671544
336850	-112350	-4669.98	-1.016129628	-22.46625588
336950	-112350	-4672.37	-1.016130038	-22.46535736
337050	-112350	-4677.33	-1.016130448	-22.46445884
337150	-112350	-4682.77	-1.016130858	-22.46356032
337250	-112350	-4683.34	-1.016131268	-22.4626618
337350	-112350	-4683.19	-1.016131677	-22.46176328
337450	-112350	-4681.94	-1.016132087	-22.46086476
337550	-112350	-4678.44	-1.016132495	-22.45996624
337650	-112350	-4668.05	-1.016132904	-22.45906771
337750	-112350	-4656.75	-1.016133313	-22.45816919
337850	-112350	-4651.73	-1.016133721	-22.45727067
337950	-112350	-4649.39	-1.016134129	-22.45637215
338050	-112350	-4648.15	-1.016134536	-22.45547362
338150	-112350	-4648.02	-1.016134944	-22.4545751
338250	-112350	-4647.63	-1.016135351	-22.45367658
338350	-112350	-4649.66	-1.016135758	-22.45277805
338450	-112350	-4656	-1.016136164	-22.45187953
338550	-112350	-4662.81	-1.016136571	-22.450981
338650	-112350	-4667	-1.016136977	-22.45008248
338750	-112350	-4670.11	-1.016137383	-22.44918395
338850	-112350	-4676.17	-1.016137788	-22.44828543
338950	-112350	-4682.17	-1.016138194	-22.4473869
339050	-112350	-4689.94	-1.016138599	-22.44648837
339150	-112350	-4696.46	-1.016139004	-22.44558985
339250	-112350	-4703.11	-1.016139408	-22.44469132
339350	-112350	-4705.84	-1.016139813	-22.44379279
339450	-112350	-4703.91	-1.016140217	-22.44289426
339550	-112350	-4703.17	-1.016140621	-22.44199574
339650	-112350	-4713.14	-1.016141025	-22.44109721
339750	-112350	-4722.78	-1.016141428	-22.44019868
339850	-112350	-4721.66	-1.016141831	-22.43930015
339950	-112350	-4718.7	-1.016142234	-22.43840162
340050	-112350	-4719.95	-1.016142637	-22.43750309
340150	-112350	-4723.85	-1.016143039	-22.43660456
340250	-112350	-4727.22	-1.016143441	-22.43570603
340350	-112350	-4729.52	-1.016143843	-22.4348075
340450	-112350	-4730.53	-1.016144245	-22.43390896
340550	-112350	-4732.91	-1.016144646	-22.43301043
340650	-112350	-4738.7	-1.016145047	-22.4321119
340750	-112350	-4747.72	-1.016145448	-22.43121337
340850	-112350	-4759.94	-1.016145849	-22.43031483
340950	-112350	-4773.2	-1.016146249	-22.4294163
341050	-112350	-4785.53	-1.016146649	-22.42851777
341150	-112350	-4796.32	-1.016147049	-22.42761923
341250	-112350	-4801.77	-1.016147449	-22.4267207
341350	-112350	-4799.06	-1.016147848	-22.42582216
341450	-112350	-4780.62	-1.016148247	-22.42492363
341550	-112350	-4763.23	-1.016148646	-22.42402509
341650	-112350	-4763.52	-1.016149044	-22.42312656
341750	-112350	-4774.78	-1.016149443	-22.42222802
341850	-112350	-4792.66	-1.016149841	-22.42132948
341950	-112350	-4803.27	-1.016150239	-22.42043095
342050	-112350	-4788.69	-1.016150636	-22.41953241
342150	-112350	-4773.77	-1.016151034	-22.41863387
342250	-112350	-4781.4	-1.016151431	-22.41773533
342350	-112350	-4790.74	-1.016151828	-22.4168368
342450	-112350	-4781.97	-1.016152224	-22.41593826
342550	-112350	-4767.96	-1.016152621	-22.41503972
342650	-112350	-4761.62	-1.016153017	-22.41414118
342750	-112350	-4761.64	-1.016153413	-22.41324264
342850	-112350	-4767.48	-1.016153808	-22.4123441
342950	-112350	-4775.43	-1.016154203	-22.41144556
343050	-112350	-4779.31	-1.016154599	-22.41054702
343150	-112350	-4780.3	-1.016154993	-22.40964848
333750	-112450	-4549.35	-1.017021199	-22.4941102
333850	-112450	-4539.42	-1.017021617	-22.49321169
333950	-112450	-4535.29	-1.017022036	-22.49231319
334050	-112450	-4547.53	-1.017022454	-22.49141468
334150	-112450	-4561.81	-1.017022872	-22.49051617
334250	-112450	-4598.15	-1.017023289	-22.48961766
334350	-112450	-4627.1	-1.017023707	-22.48871915
334450	-112450	-4646.65	-1.017024124	-22.48782064
334550	-112450	-4658.65	-1.017024541	-22.48692213
334650	-112450	-4656.05	-1.017024957	-22.48602362
334750	-112450	-4645.08	-1.017025373	-22.48512511
334850	-112450	-4624.7	-1.017025789	-22.4842266
334950	-112450	-4601.39	-1.017026205	-22.48332808
335050	-112450	-4601.47	-1.017026621	-22.48242957
335150	-112450	-4604.7	-1.017027036	-22.48153106
335250	-112450	-4615.55	-1.017027451	-22.48063254
335350	-112450	-4628.81	-1.017027866	-22.47973403
335450	-112450	-4642.73	-1.017028281	-22.47883552
335550	-112450	-4656.83	-1.017028695	-22.477937
335650	-112450	-4661.82	-1.017029109	-22.47703849
335750	-112450	-4662.73	-1.017029523	-22.47613997
335850	-112450	-4665.97	-1.017029936	-22.47524146
335950	-112450	-4663.99	-1.01703035	-22.47434294
336050	-112450	-4673.74	-1.017030763	-22.47344443
336150	-112450	-4677.4	-1.017031175	-22.47254591
336250	-112450	-4683.13	-1.017031588	-22.47164739
336350	-112450	-4684.11	-1.017032	-22.47074888
336450	-112450	-4689.5	-1.017032412	-22.46985036
336550	-112450	-4693.83	-1.017032824	-22.46895184
336650	-112450	-4697.36	-1.017033236	-22.46805332
336750	-112450	-4701.51	-1.017033647	-22.4671548
336850	-112450	-4697.5	-1.017034058	-22.46625629
336950	-112450	-4697.09	-1.017034469	-22.46535777
337050	-112450	-4699.52	-1.017034879	-22.46445925
337150	-112450	-4704.85	-1.01703529	-22.46356073
337250	-112450	-4699.99	-1.0170357	-22.46266221
337350	-112450	-4695.14	-1.017036109	-22.46176369
337450	-112450	-4696.15	-1.017036519	-22.46086516
337550	-112450	-4694.88	-1.017036928	-22.45996664
337650	-112450	-4686.84	-1.017037337	-22.45906812
337750	-112450	-4678.77	-1.017037746	-22.4581696
337850	-112450	-4676.04	-1.017038155	-22.45727108
337950	-112450	-4676.79	-1.017038563	-22.45637255
338050	-112450	-4673.25	-1.017038971	-22.45547403
338150	-112450	-4672.1	-1.017039379	-22.45457551
338250	-112450	-4670.23	-1.017039786	-22.45367698
338350	-112450	-4671.22	-1.017040193	-22.45277846
338450	-112450	-4678.45	-1.0170406	-22.45187993
338550	-112450	-4685.71	-1.017041007	-22.45098141
338650	-112450	-4689.47	-1.017041414	-22.45008288
338750	-112450	-4690.94	-1.01704182	-22.44918436
338850	-112450	-4698.85	-1.017042226	-22.44828583
338950	-112450	-4704.4	-1.017042632	-22.4473873
339050	-112450	-4711.48	-1.017043037	-22.44648878
339150	-112450	-4714.85	-1.017043442	-22.44559025
339250	-112450	-4721.62	-1.017043847	-22.44469172
339350	-112450	-4721.91	-1.017044252	-22.44379319
339450	-112450	-4718.73	-1.017044657	-22.44289467
339550	-112450	-4713.91	-1.017045061	-22.44199614
339650	-112450	-4726.71	-1.017045465	-22.44109761
339750	-112450	-4737.65	-1.017045869	-22.44019908
339850	-112450	-4735.86	-1.017046272	-22.43930055
339950	-112450	-4731.8	-1.017046675	-22.43840202
340050	-112450	-4733.3	-1.017047078	-22.43750349
340150	-112450	-4737.35	-1.017047481	-22.43660496
340250	-112450	-4742.4	-1.017047884	-22.43570643
340350	-112450	-4746.39	-1.017048286	-22.4348079
340450	-112450	-4747.33	-1.017048688	-22.43390936
340550	-112450	-4749.01	-1.01704909	-22.43301083
340650	-112450	-4755.04	-1.017049491	-22.4321123
340750	-112450	-4763.93	-1.017049892	-22.43121377
340850	-112450	-4776.06	-1.017050293	-22.43031523
340950	-112450	-4788.81	-1.017050694	-22.4294167
341050	-112450	-4802.88	-1.017051094	-22.42851816
341150	-112450	-4816.52	-1.017051495	-22.42761963
341250	-112450	-4821.08	-1.017051895	-22.4267211
341350	-112450	-4820.46	-1.017052294	-22.42582256
341450	-112450	-4799.77	-1.017052694	-22.42492403
341550	-112450	-4780.82	-1.017053093	-22.42402549
341650	-112450	-4777.38	-1.017053492	-22.42312695
341750	-112450	-4785.46	-1.017053891	-22.42222842
341850	-112450	-4803.3	-1.017054289	-22.42132988
341950	-112450	-4816.95	-1.017054687	-22.42043134
342050	-112450	-4796.66	-1.017055085	-22.41953281
342150	-112450	-4777.14	-1.017055483	-22.41863427
342250	-112450	-4788.81	-1.01705588	-22.41773573
342350	-112450	-4802.06	-1.017056278	-22.41683719
342450	-112450	-4789.86	-1.017056675	-22.41593865
342550	-112450	-4772.62	-1.017057071	-22.41504011
342650	-112450	-4771.29	-1.017057468	-22.41414157
342750	-112450	-4774.74	-1.017057864	-22.41324303
342850	-112450	-4780.66	-1.01705826	-22.41234449
342950	-112450	-4788.38	-1.017058656	-22.41144595
343050	-112450	-4788.95	-1.017059051	-22.41054741
343150	-112450	-4788.5	-1.017059446	-22.40964887
333650	-112550	-4537.38	-1.017925199	-22.49500913
333750	-112550	-4539.46	-1.017925618	-22.49411062
333850	-112550	-4544.13	-1.017926037	-22.49321211
333950	-112550	-4557.89	-1.017926455	-22.4923136
334050	-112550	-4582.85	-1.017926874	-22.49141509
334150	-112550	-4612.63	-1.017927292	-22.49051658
334250	-112550	-4634.34	-1.01792771	-22.48961807
334350	-112550	-4652.5	-1.017928128	-22.48871956
334450	-112550	-4660.21	-1.017928545	-22.48782105
334550	-112550	-4667.06	-1.017928962	-22.48692254
334650	-112550	-4670.32	-1.017929379	-22.48602403
334750	-112550	-4667.98	-1.017929796	-22.48512552
334850	-112550	-4648.69	-1.017930212	-22.48422701
334950	-112550	-4629.62	-1.017930629	-22.4833285
335050	-112550	-4627.56	-1.017931045	-22.48242998
335150	-112550	-4633.94	-1.01793146	-22.48153147
335250	-112550	-4644.41	-1.017931876	-22.48063296
335350	-112550	-4657.04	-1.017932291	-22.47973444
335450	-112550	-4668.84	-1.017932706	-22.47883593
335550	-112550	-4679.83	-1.01793312	-22.47793741
335650	-112550	-4688.42	-1.017933535	-22.4770389
335750	-112550	-4693.78	-1.017933949	-22.47614038
335850	-112550	-4696.94	-1.017934363	-22.47524187
335950	-112550	-4698.33	-1.017934777	-22.47434335
336050	-112550	-4702.84	-1.01793519	-22.47344484
336150	-112550	-4705.96	-1.017935603	-22.47254632
336250	-112550	-4708.89	-1.017936016	-22.4716478
336350	-112550	-4710.33	-1.017936429	-22.47074929
336450	-112550	-4714.49	-1.017936841	-22.46985077
336550	-112550	-4717.87	-1.017937253	-22.46895225
336650	-112550	-4720.04	-1.017937665	-22.46805373
336750	-112550	-4719.72	-1.017938077	-22.46715521
336850	-112550	-4715.67	-1.017938488	-22.46625669
336950	-112550	-4711.56	-1.017938899	-22.46535817
337050	-112550	-4711.81	-1.01793931	-22.46445965
337150	-112550	-4712.81	-1.017939721	-22.46356113
337250	-112550	-4712.99	-1.017940131	-22.46266261
337350	-112550	-4712.35	-1.017940542	-22.46176409
337450	-112550	-4712.38	-1.017940951	-22.46086557
337550	-112550	-4710.41	-1.017941361	-22.45996705
337650	-112550	-4704.68	-1.01794177	-22.45906853
337750	-112550	-4698.55	-1.01794218	-22.45817
337850	-112550	-4695.31	-1.017942589	-22.45727148
337950	-112550	-4693.6	-1.017942997	-22.45637296
338050	-112550	-4691.56	-1.017943406	-22.45547444
338150	-112550	-4690.29	-1.017943814	-22.45457591
338250	-112550	-4691.55	-1.017944222	-22.45367739
338350	-112550	-4695.19	-1.017944629	-22.45277886
338450	-112550	-4703.33	-1.017945037	-22.45188034
338550	-112550	-4712.37	-1.017945444	-22.45098181
338650	-112550	-4718.71	-1.017945851	-22.45008329
338750	-112550	-4725.14	-1.017946257	-22.44918476
338850	-112550	-4731.99	-1.017946664	-22.44828623
338950	-112550	-4739.3	-1.01794707	-22.44738771
339050	-112550	-4744.37	-1.017947475	-22.44648918
339150	-112550	-4749.15	-1.017947881	-22.44559065
339250	-112550	-4752.8	-1.017948286	-22.44469212
339350	-112550	-4753.64	-1.017948692	-22.4437936
339450	-112550	-4746.81	-1.017949096	-22.44289507
339550	-112550	-4741.73	-1.017949501	-22.44199654
339650	-112550	-4747.74	-1.017949905	-22.44109801
339750	-112550	-4753.98	-1.017950309	-22.44019948
339850	-112550	-4750.37	-1.017950713	-22.43930095
339950	-112550	-4744.97	-1.017951117	-22.43840242
340050	-112550	-4746.96	-1.01795152	-22.43750389
340150	-112550	-4751.6	-1.017951923	-22.43660536
340250	-112550	-4757.76	-1.017952326	-22.43570683
340350	-112550	-4762.31	-1.017952729	-22.4348083
340450	-112550	-4763.26	-1.017953131	-22.43390976
340550	-112550	-4764.66	-1.017953533	-22.43301123
340650	-112550	-4770.34	-1.017953935	-22.4321127
340750	-112550	-4779.29	-1.017954337	-22.43121416
340850	-112550	-4791.18	-1.017954738	-22.43031563
340950	-112550	-4803.79	-1.017955139	-22.4294171
341050	-112550	-4812.46	-1.01795554	-22.42851856
341150	-112550	-4820.62	-1.01795594	-22.42762003
341250	-112550	-4826.96	-1.017956341	-22.42672149
341350	-112550	-4826.59	-1.017956741	-22.42582296
341450	-112550	-4809.59	-1.017957141	-22.42492442
341550	-112550	-4791.81	-1.01795754	-22.42402589
341650	-112550	-4785.25	-1.01795794	-22.42312735
341750	-112550	-4789.33	-1.017958339	-22.42222881
341850	-112550	-4803.69	-1.017958737	-22.42133028
341950	-112550	-4812.7	-1.017959136	-22.42043174
342050	-112550	-4799.69	-1.017959534	-22.4195332
342150	-112550	-4787.26	-1.017959932	-22.41863466
342250	-112550	-4796.16	-1.01796033	-22.41773612
342350	-112550	-4806.92	-1.017960728	-22.41683759
342450	-112550	-4799.1	-1.017961125	-22.41593905
342550	-112550	-4786.58	-1.017961522	-22.41504051
342650	-112550	-4782.59	-1.017961919	-22.41414197
342750	-112550	-4783.83	-1.017962315	-22.41324343
342850	-112550	-4786.15	-1.017962712	-22.41234489
342950	-112550	-4789.22	-1.017963108	-22.41144634
343050	-112550	-4789.84	-1.017963504	-22.4105478
343150	-112550	-4788.92	-1.017963899	-22.40964926
333550	-112650	-4533.74	-1.018829197	-22.49590805
333650	-112650	-4526.26	-1.018829617	-22.49500954
333750	-112650	-4517.74	-1.018830037	-22.49411104
333850	-112650	-4536.69	-1.018830456	-22.49321253
333950	-112650	-4567.14	-1.018830875	-22.49231402
334050	-112650	-4605.52	-1.018831294	-22.49141551
334150	-112650	-4652.93	-1.018831712	-22.490517
334250	-112650	-4656.64	-1.018832131	-22.48961849
334350	-112650	-4665.32	-1.018832549	-22.48871998
334450	-112650	-4658.96	-1.018832967	-22.48782147
334550	-112650	-4663.12	-1.018833384	-22.48692296
334650	-112650	-4674.98	-1.018833801	-22.48602445
334750	-112650	-4688.49	-1.018834219	-22.48512593
334850	-112650	-4669.9	-1.018834635	-22.48422742
334950	-112650	-4653.97	-1.018835052	-22.48332891
335050	-112650	-4653.47	-1.018835468	-22.4824304
335150	-112650	-4662.9	-1.018835884	-22.48153188
335250	-112650	-4672.16	-1.0188363	-22.48063337
335350	-112650	-4684.5	-1.018836716	-22.47973486
335450	-112650	-4694.9	-1.018837131	-22.47883634
335550	-112650	-4704.87	-1.018837546	-22.47793783
335650	-112650	-4719.19	-1.018837961	-22.47703931
335750	-112650	-4730.51	-1.018838375	-22.4761408
335850	-112650	-4734.83	-1.01883879	-22.47524228
335950	-112650	-4739.08	-1.018839204	-22.47434376
336050	-112650	-4740.37	-1.018839617	-22.47344525
336150	-112650	-4742.71	-1.018840031	-22.47254673
336250	-112650	-4742.78	-1.018840444	-22.47164821
336350	-112650	-4742.42	-1.018840857	-22.4707497
336450	-112650	-4745.1	-1.01884127	-22.46985118
336550	-112650	-4746.1	-1.018841683	-22.46895266
336650	-112650	-4745.99	-1.018842095	-22.46805414
336750	-112650	-4740.92	-1.018842507	-22.46715562
336850	-112650	-4736.12	-1.018842919	-22.4662571
336950	-112650	-4727.49	-1.01884333	-22.46535858
337050	-112650	-4726.65	-1.018843741	-22.46446006
337150	-112650	-4723.49	-1.018844152	-22.46356154
337250	-112650	-4728.54	-1.018844563	-22.46266302
337350	-112650	-4731.43	-1.018844974	-22.4617645
337450	-112650	-4730.71	-1.018845384	-22.46086598
337550	-112650	-4728.05	-1.018845794	-22.45996746
337650	-112650	-4723.21	-1.018846204	-22.45906893
337750	-112650	-4717.72	-1.018846613	-22.45817041
337850	-112650	-4714.27	-1.018847022	-22.45727189
337950	-112650	-4710.72	-1.018847431	-22.45637336
338050	-112650	-4710.42	-1.01884784	-22.45547484
338150	-112650	-4709.13	-1.018848249	-22.45457632
338250	-112650	-4713.68	-1.018848657	-22.45367779
338350	-112650	-4718.65	-1.018849065	-22.45277927
338450	-112650	-4727.38	-1.018849473	-22.45188074
338550	-112650	-4737.78	-1.01884988	-22.45098222
338650	-112650	-4744.81	-1.018850287	-22.45008369
338750	-112650	-4755.62	-1.018850694	-22.44918516
338850	-112650	-4761.14	-1.018851101	-22.44828664
338950	-112650	-4770.93	-1.018851508	-22.44738811
339050	-112650	-4773.38	-1.018851914	-22.44648958
339150	-112650	-4779.89	-1.01885232	-22.44559106
339250	-112650	-4781.12	-1.018852725	-22.44469253
339350	-112650	-4785.02	-1.018853131	-22.443794
339450	-112650	-4773.47	-1.018853536	-22.44289547
339550	-112650	-4766.61	-1.018853941	-22.44199694
339650	-112650	-4769.33	-1.018854346	-22.44109841
339750	-112650	-4773.91	-1.01885475	-22.44019988
339850	-112650	-4766.89	-1.018855154	-22.43930135
339950	-112650	-4758.62	-1.018855558	-22.43840282
340050	-112650	-4763.03	-1.018855962	-22.43750429
340150	-112650	-4767.87	-1.018856366	-22.43660576
340250	-112650	-4774.61	-1.018856769	-22.43570723
340350	-112650	-4779.1	-1.018857172	-22.4348087
340450	-112650	-4778.3	-1.018857574	-22.43391016
340550	-112650	-4778.13	-1.018857977	-22.43301163
340650	-112650	-4783.29	-1.018858379	-22.4321131
340750	-112650	-4791.23	-1.018858781	-22.43121456
[truncated: 16,120 more rows]
