# Supplementary material for: Multibeam bathymetry data of the western part of the Romanche Trench (Equatorial Atlantic)
Source: Data Brief. 2021 Jun 6;37:107198. doi: 10.1016/j.dib.2021.107198 (PMC8193103; doi:10.1016/j.dib.2021.107198)
Supplement: Supplementary file 2 [file mmc2.zip]

Archive with 2 entries (2 files):
- ESRI ASCII grid.asc
- GeoTiff raster.tif
