# Supplementary material for: Multibeam bathymetry data of the western part of the Romanche Trench (Equatorial Atlantic)
Source: Data Brief. 2021 Jun 6;37:107198. doi: 10.1016/j.dib.2021.107198 (PMC8193103; doi:10.1016/j.dib.2021.107198)
Supplement: Supplementary file 2 [file mmc2.zip › ESRI ASCII grid.asc]

ncols         138
nrows         180
xllcorner     330100
yllcorner     -127500
cellsize      100
NODATA_value  -9999
-9999 -9999 -9999 -9999 -9999 -9999 -9999 -9999 -9999 -9999 -9999 -9999 -9999 -9999 -9999 -9999 -9999 -9999 -9999 -9999 -9999 -9999 -9999 -9999 -9999 -9999 -9999 -9999 -9999 -9999 -9999 -9999 -9999 -9999 -9999 -9999 -9999 -9999 -9999 -9999 -9999 -4094,979 -4097,273 -4093,105 -4093,349 -4110,556 -9999 -9999 -9999 -9999 -9999 -9999 -9999 -9999 -9999 -9999 -9999 -9999 -9999 -9999 -9999 -9999 -9999 -9999 -9999 -9999 -9999 -9999 -9999 -9999 -9999 -9999 -9999 -9999 -9999 -9999 -9999 -9999 -9999 -9999 -9999 -9999 -9999 -9999 -9999 -9999 -9999 -9999 -9999 -9999 -9999 -9999 -9999 -9999 -9999 -9999 -9999 -9999 -9999 -9999 -9999 -9999 -9999 -9999 -9999 -9999 -9999 -9999 -9999 -9999 -9999 -9999 -9999 -9999 -9999 -9999 -9999 -9999 -9999 -9999 -9999 -9999 -9999 -9999 -9999 -9999 -9999 -9999 -9999 -9999 -9999 -9999 -9999 -9999 -9999 -9999 -9999 -9999 
-9999 -9999 -9999 -9999 -9999 -9999 -9999 -9999 -9999 -9999 -9999 -9999 -9999 -9999 -9999 -9999 -9999 -9999 -9999 -9999 -9999 -9999 -9999 -9999 -9999 -9999 -9999 -9999 -9999 -9999 -9999 -9999 -9999 -9999 -9999 -9999 -9999 -9999 -9999 -9999 -4088,941 -4094,834 -4103,284 -4101,296 -4104,553 -4127,706 -4149,033 -4132,105 -4114,277 -9999 -9999 -9999 -9999 -9999 -9999 -9999 -9999 -9999 -9999 -9999 -9999 -9999 -9999 -9999 -9999 -9999 -9999 -9999 -9999 -9999 -9999 -9999 -9999 -9999 -9999 -9999 -9999 -9999 -9999 -9999 -9999 -9999 -9999 -9999 -9999 -9999 -9999 -9999 -9999 -9999 -9999 -9999 -9999 -9999 -9999 -9999 -9999 -9999 -9999 -9999 -9999 -9999 -9999 -9999 -9999 -9999 -9999 -9999 -9999 -9999 -9999 -9999 -9999 -9999 -9999 -9999 -9999 -9999 -9999 -9999 -9999 -9999 -9999 -9999 -9999 -9999 -9999 -9999 -9999 -9999 -9999 -9999 -9999 -9999 -9999 -9999 -9999 -9999 
-9999 -9999 -9999 -9999 -9999 -9999 -9999 -9999 -9999 -9999 -9999 -9999 -9999 -9999 -9999 -9999 -9999 -9999 -9999 -9999 -9999 -9999 -9999 -9999 -9999 -9999 -9999 -9999 -9999 -9999 -9999 -9999 -9999 -9999 -9999 -9999 -9999 -9999 -9999 -9999 -4084,234 -4087,644 -4095,024 -4105,042 -4118,672 -4136,208 -4148,369 -4140,427 -4131,724 -4141,703 -4157,27 -9999 -9999 -9999 -9999 -9999 -9999 -9999 -9999 -9999 -9999 -9999 -9999 -9999 -9999 -9999 -9999 -9999 -9999 -9999 -9999 -9999 -9999 -9999 -9999 -9999 -9999 -9999 -9999 -9999 -9999 -9999 -9999 -9999 -9999 -9999 -9999 -9999 -9999 -9999 -9999 -9999 -9999 -9999 -9999 -9999 -9999 -9999 -9999 -9999 -9999 -9999 -9999 -9999 -9999 -9999 -9999 -9999 -9999 -9999 -9999 -9999 -9999 -9999 -9999 -9999 -9999 -9999 -9999 -9999 -9999 -9999 -9999 -9999 -9999 -9999 -9999 -9999 -9999 -9999 -9999 -9999 -9999 -9999 -9999 -9999 -9999 -9999 
-9999 -9999 -9999 -9999 -9999 -9999 -9999 -9999 -9999 -9999 -9999 -9999 -9999 -9999 -9999 -9999 -9999 -9999 -9999 -9999 -9999 -9999 -9999 -9999 -9999 -9999 -9999 -9999 -9999 -9999 -9999 -9999 -9999 -9999 -9999 -9999 -9999 -9999 -9999 -9999 -4077,083 -4078,552 -4085,434 -4106,469 -4128,752 -4142,176 -4150,468 -4148,701 -4146,103 -4156,542 -4170,705 -4180,025 -4186,832 -4185,127 -9999 -9999 -9999 -9999 -9999 -9999 -9999 -9999 -9999 -9999 -9999 -9999 -9999 -9999 -9999 -9999 -9999 -9999 -9999 -9999 -9999 -9999 -9999 -9999 -9999 -9999 -9999 -9999 -9999 -9999 -9999 -9999 -9999 -9999 -9999 -9999 -9999 -9999 -9999 -9999 -9999 -9999 -9999 -9999 -9999 -9999 -9999 -9999 -9999 -9999 -9999 -9999 -9999 -9999 -9999 -9999 -9999 -9999 -9999 -9999 -9999 -9999 -9999 -9999 -9999 -9999 -9999 -9999 -9999 -9999 -9999 -9999 -9999 -9999 -9999 -9999 -9999 -9999 -9999 -9999 -9999 -9999 -9999 -9999 
-9999 -9999 -9999 -9999 -9999 -9999 -9999 -9999 -9999 -9999 -9999 -9999 -9999 -9999 -9999 -9999 -9999 -9999 -9999 -9999 -9999 -9999 -9999 -9999 -9999 -9999 -9999 -9999 -9999 -9999 -9999 -9999 -9999 -9999 -9999 -9999 -9999 -9999 -9999 -9999 -4066,389 -4074,311 -4088,967 -4110,541 -4130,821 -4145,62 -4155,345 -4158,951 -4162,432 -4169,653 -4178,943 -4184,311 -4186,053 -4180,116 -4175,071 -4176,906 -9999 -9999 -9999 -9999 -9999 -9999 -9999 -9999 -9999 -9999 -9999 -9999 -9999 -9999 -9999 -9999 -9999 -9999 -9999 -9999 -9999 -9999 -9999 -9999 -9999 -9999 -9999 -9999 -9999 -9999 -9999 -9999 -9999 -9999 -9999 -9999 -4264,5 -4271,435 -4278,244 -4278,594 -4276,314 -4277,646 -9999 -9999 -9999 -9999 -9999 -9999 -9999 -9999 -9999 -9999 -9999 -9999 -9999 -9999 -9999 -9999 -9999 -9999 -9999 -9999 -9999 -9999 -9999 -9999 -9999 -9999 -9999 -9999 -9999 -9999 -9999 -9999 -9999 -9999 -9999 -9999 -9999 -9999 -9999 -9999 
-9999 -9999 -9999 -9999 -9999 -9999 -9999 -9999 -9999 -9999 -9999 -9999 -9999 -9999 -9999 -9999 -9999 -9999 -9999 -9999 -9999 -9999 -9999 -9999 -9999 -9999 -9999 -9999 -9999 -9999 -9999 -9999 -9999 -9999 -9999 -9999 -9999 -9999 -9999 -9999 -4060,839 -4079,207 -4100,567 -4121,844 -4137,652 -4151,624 -4161,995 -4167,624 -4174,494 -4178,207 -4183,847 -4185,019 -4183,537 -4171,606 -4161,152 -4169,58 -4181,304 -4180,29 -4177,345 -9999 -9999 -9999 -9999 -9999 -9999 -9999 -9999 -9999 -9999 -9999 -9999 -9999 -9999 -9999 -9999 -9999 -9999 -9999 -9999 -9999 -9999 -9999 -9999 -9999 -9999 -9999 -9999 -9999 -4273,16 -4273,382 -4272,908 -4263,936 -4255,425 -4263,84 -4267,537 -4266,623 -4261,084 -4285,828 -4307,408 -9999 -9999 -9999 -9999 -9999 -9999 -9999 -9999 -9999 -9999 -9999 -9999 -9999 -9999 -9999 -9999 -9999 -9999 -9999 -9999 -9999 -9999 -9999 -9999 -9999 -9999 -9999 -9999 -9999 -9999 -9999 -9999 -9999 -9999 -9999 -9999 -9999 -9999 -9999 
-9999 -9999 -9999 -9999 -9999 -9999 -9999 -9999 -9999 -9999 -9999 -9999 -9999 -9999 -9999 -9999 -9999 -9999 -9999 -9999 -9999 -9999 -9999 -9999 -9999 -9999 -9999 -9999 -9999 -9999 -9999 -9999 -9999 -9999 -9999 -9999 -9999 -9999 -9999 -9999 -4087,672 -4106,726 -4130,366 -4147,175 -4156,608 -4162,646 -4165,265 -4171,155 -4176,599 -4179,412 -4180,22 -4181,62 -4177,606 -4166,445 -4156,709 -4162,611 -4173,039 -4181,451 -4186,608 -4188,534 -4190,312 -4197,217 -9999 -9999 -9999 -9999 -9999 -9999 -9999 -9999 -9999 -9999 -9999 -9999 -9999 -9999 -9999 -9999 -9999 -9999 -9999 -9999 -9999 -4277,582 -4261,185 -4259,203 -4262,729 -4269,375 -4273,119 -4271,752 -4268,758 -4268,981 -4271,272 -4277,211 -4281,474 -4283,489 -4289,888 -4315,972 -4343,364 -9999 -9999 -9999 -9999 -9999 -9999 -9999 -9999 -9999 -9999 -9999 -9999 -9999 -9999 -9999 -9999 -9999 -9999 -9999 -9999 -9999 -9999 -9999 -9999 -9999 -9999 -9999 -9999 -9999 -9999 -9999 -9999 -9999 -9999 -9999 -9999 -9999 -9999 -9999 
-9999 -9999 -9999 -9999 -9999 -9999 -9999 -9999 -9999 -9999 -9999 -9999 -9999 -9999 -9999 -9999 -9999 -9999 -9999 -9999 -9999 -9999 -9999 -9999 -9999 -9999 -9999 -9999 -9999 -9999 -9999 -9999 -9999 -9999 -9999 -9999 -9999 -9999 -9999 -4127,184 -4122,458 -4146,497 -4172,156 -4183,907 -4186,566 -4183,864 -4174,887 -4180,477 -4184,229 -4186,825 -4183,264 -4187,299 -4181,866 -4169,654 -4156,252 -4161,975 -4171,126 -4188,212 -4201,307 -4204,785 -4206,803 -4213,476 -4220,301 -4222,998 -4225,228 -9999 -9999 -9999 -9999 -9999 -9999 -9999 -9999 -9999 -9999 -9999 -9999 -4269,245 -4272,849 -4274,145 -4278,14 -4297,369 -4310,529 -4286,147 -4257,633 -4256,657 -4257,323 -4272,218 -4280,142 -4275,467 -4268,457 -4279,389 -4292,946 -4298,397 -4303,676 -4306,51 -4316,499 -4340,87 -4374,161 -9999 -9999 -9999 -9999 -9999 -9999 -9999 -9999 -9999 -9999 -9999 -9999 -9999 -9999 -9999 -9999 -9999 -9999 -9999 -9999 -9999 -9999 -9999 -9999 -9999 -9999 -9999 -9999 -9999 -9999 -9999 -9999 -9999 -9999 -9999 -9999 -9999 -9999 -9999 
-9999 -9999 -9999 -9999 -9999 -9999 -9999 -9999 -9999 -9999 -9999 -9999 -9999 -9999 -9999 -9999 -9999 -9999 -9999 -9999 -9999 -9999 -9999 -9999 -9999 -9999 -9999 -9999 -9999 -9999 -9999 -9999 -9999 -9999 -9999 -9999 -9999 -9999 -9999 -4173,167 -4183,377 -4195,351 -4212,057 -4226,567 -4235,031 -4223,21 -4209,232 -4207,066 -4209,72 -4214,591 -4216,396 -4215,37 -4207,058 -4190,69 -4176,005 -4179,137 -4189,16 -4205,39 -4218,708 -4224,39 -4227,624 -4233,316 -4238,856 -4243,815 -4248,216 -4255,571 -4263,624 -4271,449 -4274,414 -4267,295 -4257,771 -4259,16 -4262,248 -4263,834 -4265,124 -4268,057 -4269,951 -4271,674 -4273,612 -4284,017 -4295,873 -4308,529 -4313,437 -4300,299 -4284,109 -4281,001 -4284,233 -4293,68 -4299,124 -4291,252 -4283,819 -4295,103 -4309,839 -4315,641 -4318,849 -4322,054 -4326,466 -4330,966 -4337,336 -4345,839 -9999 -9999 -9999 -9999 -9999 -9999 -9999 -9999 -9999 -9999 -9999 -9999 -9999 -9999 -9999 -9999 -9999 -9999 -9999 -9999 -9999 -9999 -9999 -9999 -9999 -9999 -9999 -9999 -9999 -9999 -9999 -9999 -9999 -9999 -9999 -9999 -9999 -9999 
-9999 -9999 -9999 -9999 -9999 -9999 -9999 -9999 -9999 -9999 -9999 -9999 -9999 -9999 -9999 -9999 -9999 -9999 -9999 -9999 -9999 -9999 -9999 -9999 -9999 -9999 -9999 -9999 -9999 -9999 -9999 -9999 -9999 -9999 -9999 -9999 -9999 -9999 -9999 -4210,954 -4233,73 -4231,575 -4241,12 -4259,75 -4280,685 -4258,855 -4240,827 -4236,838 -4241,057 -4250,769 -4258,257 -4253,352 -4243,134 -4221,622 -4202,4 -4206,873 -4216,197 -4231,081 -4243,165 -4248,284 -4251,287 -4257,583 -4262,576 -4269,77 -4274,78 -4276,012 -4278,099 -4288,944 -4296,161 -4293,246 -4283,061 -4276,347 -4268,037 -4274,615 -4281,869 -4283,563 -4281,427 -4283,987 -4281,962 -4301,918 -4318,69 -4324,402 -4323,549 -4319,33 -4313,521 -4311,485 -4316,012 -4321,312 -4326,906 -4313,738 -4301,284 -4314,868 -4330,366 -4333,016 -4333,255 -4336,207 -4335,079 -4319,945 -4300,274 -4328,32 -9999 -9999 -9999 -9999 -9999 -9999 -9999 -9999 -9999 -9999 -9999 -9999 -9999 -9999 -9999 -9999 -9999 -9999 -9999 -9999 -9999 -9999 -9999 -9999 -9999 -9999 -9999 -9999 -9999 -9999 -9999 -9999 -9999 -9999 -9999 -9999 -9999 -9999 
-9999 -9999 -9999 -9999 -9999 -9999 -9999 -9999 -9999 -9999 -9999 -9999 -9999 -9999 -9999 -9999 -9999 -9999 -9999 -9999 -9999 -9999 -9999 -9999 -9999 -9999 -9999 -9999 -9999 -9999 -9999 -9999 -9999 -9999 -9999 -9999 -9999 -9999 -9999 -4219,123 -4225,788 -4231,627 -4241,384 -4260,015 -4273,495 -4266,632 -4257,758 -4261,751 -4273,142 -4285,152 -4293,233 -4286,76 -4274,98 -4258,505 -4246,895 -4247,453 -4255,06 -4263,666 -4271,491 -4276,027 -4280,441 -4288,752 -4297,087 -4300,342 -4301,385 -4300,756 -4302,767 -4313,994 -4325,801 -4330,408 -4327,291 -4310,678 -4294,898 -4295,417 -4302,669 -4310,979 -4318,388 -4323,457 -4328,239 -4336,235 -4344,033 -4345,141 -4343,551 -4341,665 -4339,378 -4335,858 -4335,63 -4340,148 -4344,568 -4341,656 -4338,093 -4342,939 -4347,843 -4351,896 -4353,611 -4356,051 -4353,578 -4342,146 -4332,797 -4347,718 -9999 -9999 -9999 -9999 -9999 -9999 -9999 -9999 -9999 -9999 -9999 -9999 -9999 -9999 -9999 -9999 -9999 -9999 -9999 -9999 -9999 -9999 -9999 -9999 -9999 -9999 -9999 -9999 -9999 -9999 -9999 -9999 -9999 -9999 -9999 -9999 -9999 -9999 
-9999 -9999 -9999 -9999 -9999 -9999 -9999 -9999 -9999 -9999 -9999 -9999 -9999 -9999 -9999 -9999 -9999 -9999 -9999 -9999 -9999 -9999 -9999 -9999 -9999 -9999 -9999 -9999 -9999 -9999 -9999 -9999 -9999 -9999 -9999 -9999 -9999 -9999 -9999 -4224,38 -4215,408 -4228,413 -4236,953 -4258,445 -4268,112 -4270,225 -4266,475 -4280,683 -4300,162 -4313,22 -4323,409 -4313,042 -4301,711 -4289,752 -4285,126 -4284,058 -4291,867 -4295,501 -4300,86 -4304,156 -4308,408 -4319,045 -4331,583 -4330,296 -4328,585 -4326,623 -4327,127 -4339,839 -4356,203 -4367,18 -4374,126 -4346,509 -4321,184 -4318,659 -4326,033 -4340,942 -4358,226 -4364,683 -4374,094 -4369,499 -4369,306 -4365,827 -4364,047 -4363,636 -4363,851 -4357,747 -4352,917 -4358,834 -4365,771 -4374,363 -4380,056 -4379,921 -4374,042 -4378,842 -4380,215 -4383,824 -4383,604 -4377,317 -4374,684 -4381,12 -4391,229 -9999 -9999 -9999 -9999 -9999 -9999 -9999 -9999 -9999 -9999 -9999 -9999 -9999 -9999 -9999 -9999 -9999 -9999 -9999 -9999 -9999 -9999 -9999 -9999 -9999 -9999 -9999 -9999 -9999 -9999 -9999 -9999 -9999 -9999 -9999 -9999 -9999 
-9999 -9999 -9999 -9999 -9999 -9999 -9999 -9999 -9999 -9999 -9999 -9999 -9999 -9999 -9999 -9999 -9999 -9999 -9999 -9999 -9999 -9999 -9999 -9999 -9999 -9999 -9999 -9999 -9999 -9999 -9999 -9999 -9999 -9999 -9999 -9999 -9999 -9999 -9999 -4251,592 -4253,29 -4256,47 -4264,185 -4281,997 -4295,729 -4289,734 -4283,78 -4297,205 -4316,075 -4325,975 -4328,947 -4323,026 -4313,721 -4306,062 -4302,281 -4303,146 -4309,142 -4317,85 -4326,598 -4330,242 -4334,032 -4340,485 -4347,547 -4351,651 -4353,999 -4354,016 -4355,466 -4361,76 -4371,728 -4384,794 -4390,029 -4370,309 -4347,888 -4343,236 -4348,88 -4363,382 -4378,144 -4383,97 -4386,277 -4383,243 -4380,229 -4380,568 -4381,076 -4382,294 -4382,422 -4381,892 -4381,189 -4385,166 -4393,124 -4412,815 -4430,488 -4431,265 -4426,224 -4421,182 -4418,23 -4417,794 -4417,521 -4411,781 -4409,167 -4415,115 -4421,336 -9999 -9999 -9999 -9999 -9999 -9999 -9999 -9999 -9999 -9999 -9999 -9999 -9999 -9999 -9999 -9999 -9999 -9999 -9999 -9999 -9999 -9999 -9999 -9999 -9999 -9999 -9999 -9999 -9999 -9999 -9999 -9999 -9999 -9999 -9999 -9999 -9999 
-9999 -9999 -9999 -9999 -9999 -9999 -9999 -9999 -9999 -9999 -9999 -9999 -9999 -9999 -9999 -9999 -9999 -9999 -9999 -9999 -9999 -9999 -9999 -9999 -9999 -9999 -9999 -9999 -9999 -9999 -9999 -9999 -9999 -9999 -9999 -9999 -9999 -9999 -9999 -4280,445 -4293,146 -4285,684 -4289,58 -4306,315 -4328,095 -4308,639 -4295,163 -4310,986 -4331,509 -4336,724 -4333,842 -4331,546 -4323,172 -4318,044 -4313,606 -4316,395 -4321,698 -4336,109 -4349,735 -4352,648 -4355,971 -4359,329 -4362,11 -4371,277 -4378,322 -4379,943 -4381,711 -4381,604 -4383,606 -4399,665 -4408,341 -4393,043 -4371,425 -4368,506 -4370,963 -4384,458 -4396,646 -4398,6 -4395,103 -4395,324 -4391,944 -4398,716 -4401,689 -4405,12 -4405,535 -4411,734 -4414,959 -4417,183 -4421,374 -4451,417 -4481,453 -4479,027 -4474,409 -4459,245 -4451,332 -4447,363 -4449,143 -4441,92 -4438,321 -4447,69 -4453,504 -9999 -9999 -9999 -9999 -9999 -9999 -9999 -9999 -9999 -9999 -9999 -9999 -9999 -9999 -9999 -9999 -9999 -9999 -9999 -9999 -9999 -9999 -9999 -9999 -9999 -9999 -9999 -9999 -9999 -9999 -9999 -9999 -9999 -9999 -9999 -9999 -9999 
-9999 -9999 -9999 -9999 -9999 -9999 -9999 -9999 -9999 -9999 -9999 -9999 -9999 -9999 -9999 -9999 -9999 -9999 -9999 -9999 -9999 -9999 -9999 -9999 -9999 -9999 -9999 -9999 -9999 -9999 -9999 -9999 -9999 -9999 -9999 -9999 -9999 -9999 -9999 -4290,965 -4291,083 -4290,577 -4292,619 -4303,893 -4312,834 -4310,561 -4308,92 -4325,364 -4343,577 -4352,355 -4354,521 -4351,955 -4345,856 -4337 -4331,022 -4335,846 -4344,601 -4354,276 -4362,334 -4368,694 -4374,604 -4381,978 -4388,652 -4394,107 -4398,248 -4402,056 -4404,829 -4404,855 -4407,888 -4420,13 -4429,059 -4422,938 -4411,992 -4403,656 -4401,739 -4409,312 -4418,378 -4419,712 -4418,814 -4423,507 -4427,75 -4432,505 -4436,628 -4439,42 -4443,678 -4451,572 -4459,112 -4459,678 -4464,6 -4482,058 -4499,805 -4498,663 -4490,206 -4474,652 -4462,465 -4459,91 -4462,474 -4464,762 -4469,559 -4477,758 -4477,902 -4451,661 -9999 -9999 -9999 -9999 -9999 -9999 -9999 -9999 -9999 -9999 -9999 -9999 -9999 -9999 -9999 -9999 -9999 -9999 -9999 -9999 -9999 -9999 -9999 -9999 -9999 -9999 -9999 -9999 -9999 -9999 -9999 -9999 -9999 -9999 -9999 -9999 
-9999 -9999 -9999 -9999 -9999 -9999 -9999 -9999 -9999 -9999 -9999 -9999 -9999 -9999 -9999 -9999 -9999 -9999 -9999 -9999 -9999 -9999 -9999 -9999 -9999 -9999 -9999 -9999 -9999 -9999 -9999 -9999 -9999 -9999 -9999 -9999 -9999 -9999 -9999 -4304,758 -4293,341 -4300,121 -4298,67 -4308,039 -4307,307 -4320,135 -4325,552 -4345,913 -4362,277 -4371,415 -4377,327 -4374,481 -4371,42 -4358,131 -4348,875 -4358,419 -4371,294 -4376,013 -4377,631 -4386,668 -4394,497 -4406,599 -4417,147 -4418,147 -4418,207 -4423,66 -4428,059 -4427,314 -4429,733 -4441,27 -4452,803 -4451,119 -4448,497 -4435,018 -4428,692 -4432,52 -4441,754 -4443,865 -4446,423 -4457,399 -4466,987 -4467,571 -4471,113 -4471,641 -4478,307 -4487,257 -4499,49 -4494,42 -4496,311 -4502,177 -4510,91 -4506,738 -4496,471 -4480,609 -4465,019 -4466,188 -4471,04 -4481,961 -4494,293 -4503,301 -4504,691 -4464,106 -9999 -9999 -9999 -9999 -9999 -9999 -9999 -9999 -9999 -9999 -9999 -9999 -9999 -9999 -9999 -9999 -9999 -9999 -9999 -9999 -9999 -9999 -9999 -9999 -9999 -9999 -9999 -9999 -9999 -9999 -9999 -9999 -9999 -9999 -9999 -9999 
-9999 -9999 -9999 -9999 -9999 -9999 -9999 -9999 -9999 -9999 -9999 -9999 -9999 -9999 -9999 -9999 -9999 -9999 -9999 -9999 -9999 -9999 -9999 -9999 -9999 -9999 -9999 -9999 -9999 -9999 -9999 -9999 -9999 -9999 -9999 -9999 -9999 -9999 -9999 -4342,998 -4347,443 -4347,485 -4347,074 -4352,26 -4357,898 -4366,003 -4373,437 -4382,78 -4389,56 -4388,121 -4385,153 -4387,472 -4387,786 -4378,937 -4373,056 -4384,752 -4398,873 -4404,882 -4407,735 -4414,677 -4423,019 -4431,777 -4439,03 -4441,157 -4442,658 -4446,152 -4448,716 -4446,916 -4447,208 -4457,29 -4466,284 -4463,636 -4457,373 -4451,818 -4448,646 -4447,443 -4451,318 -4466,809 -4483,522 -4490,519 -4492,79 -4488,553 -4485,809 -4488,42 -4495,439 -4502,409 -4507,559 -4504,401 -4501,925 -4506,39 -4511,054 -4508,767 -4501,501 -4490,283 -4480,72 -4478,617 -4482,722 -4495,602 -4508,745 -4512,951 -4506,803 -4481,082 -9999 -9999 -9999 -9999 -9999 -9999 -9999 -9999 -9999 -9999 -9999 -9999 -9999 -9999 -9999 -9999 -9999 -9999 -9999 -9999 -9999 -9999 -9999 -9999 -9999 -9999 -9999 -9999 -9999 -9999 -9999 -9999 -9999 -9999 -9999 -9999 
-9999 -9999 -9999 -9999 -9999 -9999 -9999 -9999 -9999 -9999 -9999 -9999 -9999 -9999 -9999 -9999 -9999 -9999 -9999 -9999 -9999 -9999 -9999 -9999 -9999 -9999 -9999 -9999 -9999 -9999 -9999 -9999 -9999 -9999 -9999 -9999 -9999 -9999 -4364,241 -4381,758 -4403,991 -4398,085 -4399,209 -4403,733 -4415,663 -4418,351 -4424,464 -4421,895 -4419,922 -4406,837 -4393,79 -4403,018 -4408,781 -4402,674 -4397,508 -4415,76 -4433,014 -4438,109 -4439,635 -4444,217 -4451,662 -4456,123 -4460,394 -4462,361 -4464,951 -4467,858 -4470,41 -4466,292 -4462,073 -4472,965 -4481,029 -4473,526 -4462,206 -4465,421 -4467,528 -4461,992 -4458,133 -4487,388 -4518,174 -4517,815 -4513,26 -4502,47 -4492,816 -4497,621 -4505,585 -4510,956 -4512,021 -4509,234 -4501,896 -4508,209 -4511,582 -4510,433 -4506,39 -4499,274 -4495,167 -4490,967 -4492,621 -4507,217 -4521,131 -4519,813 -4511,542 -4499,419 -9999 -9999 -9999 -9999 -9999 -9999 -9999 -9999 -9999 -9999 -9999 -9999 -9999 -9999 -9999 -9999 -9999 -9999 -9999 -9999 -9999 -9999 -9999 -9999 -9999 -9999 -9999 -9999 -9999 -9999 -9999 -9999 -9999 -9999 -9999 -9999 
-9999 -9999 -9999 -9999 -9999 -9999 -9999 -9999 -9999 -9999 -9999 -9999 -9999 -9999 -9999 -9999 -9999 -9999 -9999 -9999 -9999 -9999 -9999 -9999 -9999 -9999 -9999 -9999 -9999 -9999 -9999 -9999 -9999 -9999 -9999 -9999 -9999 -9999 -4381,586 -4394,694 -4408,681 -4417,199 -4426,477 -4433,37 -4442,635 -4449,979 -4455,38 -4446,725 -4436,757 -4432,328 -4430,08 -4432,592 -4434,441 -4435,347 -4440,481 -4456,178 -4471,378 -4471,902 -4468,723 -4469,013 -4471,979 -4476,135 -4479,761 -4479,745 -4480,464 -4485,892 -4491,29 -4490,096 -4489,186 -4493,192 -4495,715 -4489,333 -4482,917 -4486,601 -4491,244 -4488,949 -4489,128 -4505,41 -4523,079 -4527,821 -4525,392 -4515,406 -4506,554 -4507,835 -4513,7 -4522,403 -4528,498 -4527,047 -4523,113 -4521,222 -4518,483 -4513,746 -4507,01 -4503,541 -4500,902 -4502,031 -4507,294 -4517,986 -4527,603 -4525,715 -4519,918 -4518,664 -9999 -9999 -9999 -9999 -9999 -9999 -9999 -9999 -9999 -9999 -9999 -9999 -9999 -9999 -9999 -9999 -9999 -9999 -9999 -9999 -9999 -9999 -9999 -9999 -9999 -9999 -9999 -9999 -9999 -9999 -9999 -9999 -9999 -9999 -9999 -9999 
-9999 -9999 -9999 -9999 -9999 -9999 -9999 -9999 -9999 -9999 -9999 -9999 -9999 -9999 -9999 -9999 -9999 -9999 -9999 -9999 -9999 -9999 -9999 -9999 -9999 -9999 -9999 -9999 -9999 -9999 -9999 -9999 -9999 -9999 -9999 -9999 -9999 -9999 -4394,166 -4399,631 -4404,102 -4424,127 -4442,433 -4449,662 -4456,654 -4468,702 -4479,189 -4465,101 -4450,77 -4460,689 -4470,598 -4466,884 -4462,803 -4467,78 -4479,522 -4493,564 -4509,355 -4502,457 -4494,051 -4490,953 -4489,666 -4494,073 -4498,444 -4495,34 -4492,813 -4501,566 -4511,331 -4511,297 -4513,041 -4512,743 -4512,809 -4506,023 -4502,24 -4509,081 -4518,665 -4517,744 -4517,742 -4522,458 -4527,644 -4534,394 -4535,909 -4526,979 -4518,732 -4519,044 -4522,598 -4535,239 -4547,363 -4545,944 -4545,288 -4537,692 -4530,963 -4524,315 -4514,085 -4514,326 -4510,425 -4514,598 -4520,628 -4528,044 -4536,724 -4534,26 -4530,609 -4540,455 -9999 -9999 -9999 -9999 -9999 -9999 -9999 -9999 -9999 -9999 -9999 -9999 -9999 -9999 -9999 -9999 -9999 -9999 -9999 -9999 -9999 -9999 -9999 -9999 -9999 -9999 -9999 -9999 -9999 -9999 -9999 -9999 -9999 -9999 -9999 -9999 
-9999 -9999 -9999 -9999 -9999 -9999 -9999 -9999 -9999 -9999 -9999 -9999 -9999 -9999 -9999 -9999 -9999 -9999 -9999 -9999 -9999 -9999 -9999 -9999 -9999 -9999 -9999 -9999 -9999 -9999 -9999 -9999 -9999 -9999 -9999 -9999 -9999 -9999 -4409,46 -4411,994 -4416,474 -4434,292 -4451,957 -4459,753 -4464,165 -4475,552 -4483,8 -4480,93 -4479,985 -4493,375 -4506,265 -4498,196 -4489,138 -4493,342 -4503,857 -4513,239 -4520,567 -4521,682 -4519,578 -4513,834 -4509,339 -4510,727 -4512,957 -4511,654 -4510,742 -4515,256 -4519,945 -4521,985 -4523,271 -4525,142 -4524,716 -4519,286 -4516,405 -4526,661 -4538,731 -4540,882 -4540,918 -4541,154 -4542,142 -4542,533 -4541,013 -4537,278 -4534,315 -4535,669 -4539,098 -4545,822 -4550,97 -4551,852 -4551,587 -4550,385 -4549,921 -4550,086 -4548,993 -4546,751 -4541,721 -4534,659 -4529,092 -4534,983 -4541,802 -4548,217 -4554,873 -4569,971 -4583,719 -4585,683 -4586,405 -4591,674 -4600,512 -4610,811 -4620,904 -9999 -9999 -9999 -9999 -9999 -9999 -9999 -9999 -9999 -9999 -9999 -9999 -9999 -9999 -9999 -9999 -9999 -9999 -9999 -9999 -9999 -9999 -9999 -9999 -9999 -9999 -9999 -9999 -9999 
-9999 -9999 -9999 -9999 -9999 -9999 -9999 -9999 -9999 -9999 -9999 -9999 -9999 -9999 -9999 -9999 -9999 -9999 -9999 -9999 -9999 -9999 -9999 -9999 -9999 -9999 -9999 -9999 -9999 -9999 -9999 -9999 -9999 -9999 -9999 -9999 -9999 -9999 -4426,776 -4426,538 -4429,387 -4448,353 -4467,323 -4474,421 -4473,588 -4484,892 -4490,711 -4494,288 -4501,816 -4519,984 -4539,714 -4522,792 -4507,275 -4513,551 -4524,19 -4528,646 -4528,91 -4537,272 -4542,693 -4534,691 -4527,154 -4527,246 -4528,733 -4529,18 -4529,396 -4531,097 -4530,64 -4533,328 -4533,46 -4538,904 -4539,842 -4533,943 -4527,79 -4542,613 -4558,207 -4559,568 -4559,257 -4556,937 -4556,131 -4551,088 -4546,967 -4548,271 -4550,58 -4554,831 -4557,993 -4558,964 -4556,12 -4556,904 -4556,613 -4562,712 -4570,361 -4579,42 -4588,483 -4585,166 -4580,294 -4563,273 -4544,887 -4552,885 -4557,397 -4570,706 -4581,866 -4600,512 -4618,043 -4612,271 -4607,463 -4611,137 -4619,361 -4629,099 -4639,72 -4641,469 -4645,935 -4664,825 -4682,804 -4669,662 -4658,299 -4666,35 -4681,122 -4695,358 -4710,109 -4720,738 -4729,066 -4720,105 -4711,944 -9999 -9999 -9999 -9999 -9999 -9999 -9999 -9999 -9999 -9999 -9999 -9999 -9999 -9999 -9999 
-9999 -9999 -9999 -9999 -9999 -9999 -9999 -9999 -9999 -9999 -9999 -9999 -9999 -9999 -9999 -9999 -9999 -9999 -9999 -9999 -9999 -9999 -9999 -9999 -9999 -9999 -9999 -9999 -9999 -9999 -9999 -9999 -9999 -9999 -9999 -9999 -9999 -9999 -4436,637 -4440,564 -4447,861 -4467,675 -4489,323 -4503,896 -4511,66 -4509,95 -4505,566 -4506,206 -4511,555 -4526,919 -4538,748 -4532,877 -4525,931 -4533,939 -4545,375 -4549,875 -4550,89 -4552,976 -4554,167 -4550,961 -4547,735 -4545,077 -4544,694 -4548,971 -4553,538 -4554,92 -4554,563 -4555,589 -4557,432 -4561,082 -4562,82 -4558,365 -4555,416 -4561,063 -4568,354 -4570,236 -4568,562 -4565,172 -4561,4 -4558,093 -4557,301 -4561,854 -4569,345 -4576,62 -4582,323 -4580,111 -4575,203 -4571,207 -4569,751 -4578,196 -4589,689 -4601,933 -4611,87 -4613,313 -4611,659 -4605,223 -4600,302 -4600,744 -4604,314 -4609,229 -4616,049 -4623,887 -4629,544 -4626,485 -4623,339 -4626,261 -4632,633 -4640,576 -4647,881 -4652,736 -4658,368 -4669,393 -4675,94 -4669,287 -4662,381 -4670,379 -4684,331 -4700,072 -4713,673 -4722,578 -4726,204 -4721,71 -4715,87 -4715,803 -4713,087 -4699,989 -4688,576 -4690,308 -4696,185 -4697,68 -9999 -9999 -9999 -9999 -9999 -9999 -9999 -9999 
-9999 -9999 -9999 -9999 -9999 -9999 -9999 -9999 -9999 -9999 -9999 -9999 -9999 -9999 -9999 -9999 -9999 -9999 -9999 -9999 -9999 -9999 -9999 -9999 -9999 -9999 -9999 -9999 -9999 -9999 -9999 -9999 -9999 -9999 -9999 -9999 -9999 -9999 -4447,776 -4454,993 -4464,786 -4488,257 -4513,815 -4534,497 -4552,13 -4537,706 -4523,172 -4521,37 -4520,917 -4534,68 -4541,324 -4541,932 -4539,977 -4553,253 -4568,104 -4571,774 -4572,35 -4567,042 -4563,408 -4564,202 -4566,775 -4562,458 -4560,312 -4569,968 -4580,041 -4581,113 -4580,296 -4579,26 -4581,452 -4583,656 -4587,272 -4581,917 -4580,036 -4578,943 -4580,051 -4581,553 -4578,002 -4573,054 -4566,179 -4564,372 -4565,73 -4572,972 -4584,883 -4594,622 -4605,454 -4601,012 -4596,352 -4589,651 -4585,4 -4596,588 -4609,341 -4622,178 -4632,347 -4635,9 -4638,681 -4642,933 -4652,218 -4646,425 -4649,146 -4644,829 -4646,705 -4643,971 -4639,763 -4637,549 -4635,594 -4640,079 -4645,982 -4652,836 -4657,72 -4665,96 -4672,081 -4677,723 -4675,403 -4672,545 -4666,87 -4677,731 -4690,796 -4707,541 -4719,2 -4725,312 -4725,149 -4724,384 -4719,591 -4720,792 -4716,902 -4705,471 -4696,301 -4697,326 -4703,194 -4708,628 -9999 -9999 -9999 -9999 -9999 -9999 -9999 -9999 
-9999 -9999 -9999 -9999 -9999 -9999 -9999 -9999 -9999 -9999 -9999 -9999 -9999 -9999 -9999 -9999 -9999 -9999 -9999 -9999 -9999 -9999 -9999 -9999 -9999 -9999 -9999 -9999 -9999 -9999 -9999 -9999 -9999 -9999 -9999 -9999 -9999 -4452,881 -4461,748 -4473,452 -4488,889 -4509,124 -4530,102 -4547,481 -4557,963 -4554,73 -4549,162 -4551,039 -4555,749 -4559,979 -4562,087 -4561,023 -4562,711 -4572,107 -4583,585 -4587,344 -4585,724 -4576,962 -4568,964 -4573,765 -4579,25 -4579,854 -4580,937 -4591,788 -4602,736 -4603,833 -4601,45 -4596,337 -4593,855 -4596,887 -4599,436 -4594,565 -4590,096 -4594,255 -4599,387 -4600,145 -4596,32 -4587,236 -4577,758 -4572,688 -4571,695 -4577,935 -4587,481 -4598,487 -4607,862 -4610,881 -4611,724 -4611,939 -4614,578 -4622,014 -4631,89 -4641,9 -4649,688 -4652,206 -4653,962 -4658,866 -4663,608 -4660,17 -4657,649 -4659,125 -4662,391 -4661,503 -4657,936 -4652,829 -4650,185 -4657,872 -4667,547 -4672,771 -4677,491 -4688,116 -4697,942 -4701,861 -4699,847 -4694,129 -4690,369 -4698,389 -4711,779 -4725,109 -4734,378 -4737,079 -4736,777 -4738,698 -4738,972 -4734,253 -4724,604 -4710,905 -4700,617 -4703,745 -4712,021 -4720,59 -9999 -9999 -9999 -9999 -9999 -9999 -9999 -9999 
-9999 -9999 -9999 -9999 -9999 -9999 -9999 -9999 -9999 -9999 -9999 -9999 -9999 -9999 -9999 -9999 -9999 -9999 -9999 -9999 -9999 -9999 -9999 -9999 -9999 -9999 -9999 -9999 -9999 -9999 -9999 -9999 -9999 -9999 -9999 -9999 -9999 -4466,535 -4475,298 -4490,982 -4511,286 -4529,035 -4545,931 -4559,827 -4565,201 -4571,06 -4572,993 -4580,359 -4590,677 -4585,215 -4582,663 -4576,932 -4579,332 -4585,878 -4596,996 -4601,261 -4600,987 -4590,646 -4577,57 -4589,831 -4598,449 -4601,466 -4601,551 -4613,463 -4625,112 -4622,847 -4619,16 -4609,858 -4602,939 -4609,17 -4613,403 -4607,839 -4599,435 -4611,613 -4621,833 -4620,743 -4616,531 -4602,799 -4590,642 -4583,33 -4578,763 -4584,14 -4590,123 -4601,678 -4610,07 -4619,013 -4625,376 -4632,34 -4641,585 -4646,043 -4653,331 -4660,72 -4666,543 -4665,849 -4664,112 -4668,457 -4669,513 -4665,875 -4658,446 -4667,687 -4675,716 -4678,521 -4677,942 -4670,327 -4664,925 -4677,891 -4692,963 -4696,2 -4699,585 -4714,097 -4728,579 -4731,813 -4730,866 -4720,17 -4713,951 -4720,438 -4735,246 -4746,375 -4754,395 -4752,464 -4750,082 -4755,518 -4761,618 -4751,045 -4736,146 -4718,679 -4704,519 -4712,353 -4723,519 -4734,436 -9999 -9999 -9999 -9999 -9999 -9999 -9999 -9999 
-9999 -9999 -9999 -9999 -9999 -9999 -9999 -9999 -9999 -9999 -9999 -9999 -9999 -9999 -9999 -9999 -9999 -9999 -9999 -9999 -9999 -9999 -9999 -9999 -9999 -9999 -9999 -9999 -9999 -9999 -9999 -9999 -9999 -9999 -9999 -9999 -9999 -4480,655 -4486,572 -4504,222 -4527,088 -4547,576 -4566,966 -4583,646 -4593,955 -4595,676 -4594,501 -4597,253 -4599,763 -4590,855 -4581,766 -4577,146 -4578,494 -4588,776 -4601,402 -4612,534 -4619,503 -4619,295 -4619,529 -4625,999 -4633,25 -4633,396 -4632,746 -4634,313 -4635,676 -4632,694 -4627,641 -4624,098 -4622,762 -4628,388 -4633,444 -4633,83 -4633,479 -4638,222 -4641,414 -4635,267 -4625,241 -4614,525 -4605,16 -4600,747 -4599,067 -4601,819 -4606,817 -4615,778 -4624,39 -4632,279 -4639,071 -4646,451 -4654,551 -4661,694 -4669,429 -4676,432 -4681,134 -4679,95 -4679,167 -4684,081 -4687,844 -4684,376 -4680,1 -4685,143 -4691,763 -4694,81 -4694,816 -4691,434 -4690,695 -4699,516 -4711,25 -4719,596 -4728,25 -4739,845 -4750,726 -4755,829 -4753,811 -4740,39 -4729,49 -4734,828 -4748,628 -4763,404 -4772,272 -4766,135 -4759,507 -4765,791 -4772,275 -4763,511 -4748,827 -4734,005 -4725,084 -4730,41 -4740,506 -4749,768 -9999 -9999 -9999 -9999 -9999 -9999 -9999 -9999 
-9999 -9999 -9999 -9999 -9999 -9999 -9999 -9999 -9999 -9999 -9999 -9999 -9999 -9999 -9999 -9999 -9999 -9999 -9999 -9999 -9999 -9999 -9999 -9999 -9999 -9999 -9999 -9999 -9999 -9999 -9999 -9999 -9999 -9999 -9999 -9999 -9999 -4496,81 -4495,902 -4515,487 -4541,392 -4564,767 -4588,527 -4610,098 -4626,344 -4620,707 -4611,678 -4607,745 -4604,028 -4590,119 -4576,698 -4575,75 -4576,616 -4593,188 -4607,941 -4625,205 -4639,177 -4646,357 -4657,733 -4659,423 -4667,036 -4662,342 -4660,72 -4653,847 -4647,58 -4644,739 -4638,916 -4642,035 -4645,018 -4651,762 -4658,041 -4662,261 -4667,141 -4665,055 -4662,621 -4650,03 -4634,691 -4628,268 -4622,121 -4622,232 -4623,287 -4624,312 -4627,706 -4635,136 -4643,275 -4648,661 -4653,47 -4659,455 -4665,602 -4674,631 -4683,325 -4690,609 -4695,87 -4693,076 -4692,349 -4700,864 -4710,326 -4705,972 -4702,125 -4704,322 -4709,557 -4711,66 -4712,411 -4712,168 -4714,207 -4720,2 -4729,487 -4741,523 -4754,602 -4764,082 -4772,291 -4779,131 -4777,922 -4758,749 -4739,736 -4746,082 -4759,806 -4779,457 -4792,348 -4778,069 -4763,05 -4773,253 -4784,035 -4774,689 -4760,634 -4749,308 -4744,495 -4749,994 -4759,187 -4765,852 -4769,657 -9999 -9999 -9999 -9999 -9999 -9999 -9999 
-9999 -9999 -9999 -9999 -9999 -9999 -9999 -9999 -9999 -9999 -9999 -9999 -9999 -9999 -9999 -9999 -9999 -9999 -9999 -9999 -9999 -9999 -9999 -9999 -9999 -9999 -9999 -9999 -9999 -9999 -9999 -9999 -9999 -9999 -9999 -9999 -4524,731 -4519,598 -4516,439 -4528,982 -4548,976 -4578,669 -4606,722 -4629,058 -4642,661 -4639,024 -4627,794 -4614,243 -4600,322 -4592,07 -4587,31 -4591,503 -4599,616 -4614,637 -4629,499 -4641,15 -4649,349 -4655,589 -4661,243 -4667,117 -4672,215 -4673,039 -4672,392 -4670,97 -4669,59 -4669,649 -4669,45 -4669,98 -4672,368 -4677,326 -4682,775 -4683,339 -4683,195 -4681,941 -4678,445 -4668,045 -4656,751 -4651,73 -4649,39 -4648,151 -4648,021 -4647,631 -4649,659 -4655,998 -4662,812 -4667 -4670,11 -4676,169 -4682,167 -4689,935 -4696,46 -4703,114 -4705,836 -4703,906 -4703,167 -4713,141 -4722,777 -4721,663 -4718,702 -4719,946 -4723,853 -4727,217 -4729,522 -4730,529 -4732,908 -4738,702 -4747,723 -4759,935 -4773,2 -4785,534 -4796,318 -4801,774 -4799,056 -4780,625 -4763,228 -4763,525 -4774,784 -4792,656 -4803,273 -4788,694 -4773,772 -4781,397 -4790,739 -4781,969 -4767,959 -4761,622 -4761,637 -4767,479 -4775,431 -4779,314 -4780,296 -9999 -9999 -9999 -9999 -9999 -9999 -9999 
-9999 -9999 -9999 -9999 -9999 -9999 -9999 -9999 -9999 -9999 -9999 -9999 -9999 -9999 -9999 -9999 -9999 -9999 -9999 -9999 -9999 -9999 -9999 -9999 -9999 -9999 -9999 -9999 -9999 -9999 -9999 -9999 -9999 -9999 -9999 -9999 -4549,349 -4539,421 -4535,292 -4547,534 -4561,814 -4598,145 -4627,105 -4646,655 -4658,651 -4656,047 -4645,077 -4624,696 -4601,385 -4601,468 -4604,696 -4615,55 -4628,811 -4642,733 -4656,827 -4661,819 -4662,733 -4665,974 -4663,99 -4673,738 -4677,401 -4683,128 -4684,107 -4689,503 -4693,827 -4697,357 -4701,514 -4697,499 -4697,094 -4699,519 -4704,846 -4699,989 -4695,139 -4696,155 -4694,882 -4686,843 -4678,769 -4676,042 -4676,788 -4673,25 -4672,095 -4670,235 -4671,215 -4678,446 -4685,707 -4689,471 -4690,943 -4698,853 -4704,395 -4711,485 -4714,855 -4721,624 -4721,915 -4718,727 -4713,908 -4726,709 -4737,648 -4735,857 -4731,798 -4733,304 -4737,355 -4742,399 -4746,387 -4747,327 -4749,012 -4755,043 -4763,928 -4776,058 -4788,811 -4802,884 -4816,52 -4821,081 -4820,459 -4799,774 -4780,823 -4777,381 -4785,457 -4803,295 -4816,946 -4796,66 -4777,135 -4788,813 -4802,055 -4789,864 -4772,625 -4771,292 -4774,74 -4780,657 -4788,379 -4788,948 -4788,501 -9999 -9999 -9999 -9999 -9999 -9999 -9999 
-9999 -9999 -9999 -9999 -9999 -9999 -9999 -9999 -9999 -9999 -9999 -9999 -9999 -9999 -9999 -9999 -9999 -9999 -9999 -9999 -9999 -9999 -9999 -9999 -9999 -9999 -9999 -9999 -9999 -9999 -9999 -9999 -9999 -9999 -9999 -4537,375 -4539,456 -4544,129 -4557,894 -4582,849 -4612,634 -4634,342 -4652,501 -4660,208 -4667,056 -4670,321 -4667,981 -4648,689 -4629,616 -4627,563 -4633,94 -4644,409 -4657,043 -4668,838 -4679,828 -4688,421 -4693,778 -4696,943 -4698,329 -4702,843 -4705,957 -4708,885 -4710,329 -4714,492 -4717,873 -4720,042 -4719,715 -4715,672 -4711,564 -4711,805 -4712,808 -4712,995 -4712,35 -4712,375 -4710,407 -4704,684 -4698,552 -4695,306 -4693,596 -4691,557 -4690,287 -4691,545 -4695,189 -4703,331 -4712,37 -4718,707 -4725,144 -4731,988 -4739,297 -4744,373 -4749,155 -4752,804 -4753,636 -4746,808 -4741,729 -4747,744 -4753,981 -4750,37 -4744,965 -4746,96 -4751,601 -4757,761 -4762,308 -4763,255 -4764,66 -4770,335 -4779,291 -4791,175 -4803,789 -4812,456 -4820,619 -4826,958 -4826,586 -4809,589 -4791,812 -4785,253 -4789,331 -4803,693 -4812,705 -4799,693 -4787,258 -4796,159 -4806,92 -4799,102 -4786,584 -4782,585 -4783,834 -4786,146 -4789,223 -4789,836 -4788,918 -9999 -9999 -9999 -9999 -9999 -9999 -9999 
-9999 -9999 -9999 -9999 -9999 -9999 -9999 -9999 -9999 -9999 -9999 -9999 -9999 -9999 -9999 -9999 -9999 -9999 -9999 -9999 -9999 -9999 -9999 -9999 -9999 -9999 -9999 -9999 -9999 -9999 -9999 -9999 -9999 -9999 -4533,742 -4526,256 -4517,745 -4536,689 -4567,142 -4605,522 -4652,927 -4656,642 -4665,318 -4658,96 -4663,125 -4674,975 -4688,487 -4669,904 -4653,972 -4653,469 -4662,901 -4672,164 -4684,502 -4694,897 -4704,87 -4719,191 -4730,508 -4734,834 -4739,082 -4740,366 -4742,706 -4742,781 -4742,417 -4745,096 -4746,098 -4745,995 -4740,916 -4736,12 -4727,495 -4726,65 -4723,487 -4728,54 -4731,43 -4730,714 -4728,046 -4723,21 -4717,717 -4714,272 -4710,72 -4710,417 -4709,132 -4713,677 -4718,655 -4727,378 -4737,781 -4744,811 -4755,624 -4761,136 -4770,934 -4773,38 -4779,894 -4781,119 -4785,019 -4773,469 -4766,614 -4769,328 -4773,907 -4766,885 -4758,616 -4763,031 -4767,87 -4774,614 -4779,097 -4778,296 -4778,127 -4783,293 -4791,229 -4801,716 -4814,132 -4815,75 -4818,585 -4827,746 -4831,13 -4814,053 -4795,687 -4788,211 -4788,537 -4803,135 -4812,333 -4800,249 -4789,171 -4801,318 -4815,452 -4807,681 -4796,227 -4790,077 -4789,206 -4787,357 -4786,8 -4787,537 -4787,359 -9999 -9999 -9999 -9999 -9999 -9999 -9999 
-9999 -9999 -9999 -9999 -9999 -9999 -9999 -9999 -9999 -9999 -9999 -9999 -9999 -9999 -9999 -9999 -9999 -9999 -9999 -9999 -9999 -9999 -4283,678 -4286,626 -4291,69 -4305,721 -4325,952 -4355,897 -4383,136 -4395,5 -4402,821 -4414,129 -4431,031 -4461,129 -4488,438 -4499,556 -4506,296 -4524,323 -4549,608 -4586,407 -4618,33 -4627,631 -4627,114 -4627,223 -4632,732 -4655,859 -4675,705 -4672,593 -4665,88 -4669,651 -4680,336 -4692,29 -4706,662 -4721,473 -4737,172 -4752,07 -4763,975 -4767,614 -4770,15 -4774,344 -4778,78 -4779,534 -4779,741 -4782,26 -4784,086 -4782,476 -4777,686 -4771,117 -4763,558 -4757,952 -4753,848 -4753,128 -4752,607 -4750,896 -4747,8 -4744,064 -4740,362 -4738,22 -4736,873 -4737,451 -4738,514 -4741,13 -4744,363 -4747,477 -4751,42 -4756,392 -4763,162 -4770,881 -4778,637 -4782,178 -4785,314 -4787,563 -4789,114 -4785,184 -4782,839 -4784,938 -4787,565 -4785,962 -4784,187 -4787,176 -4791,471 -4793,178 -4793,472 -4791,613 -4791,181 -4794,259 -4798,973 -4802,58 -4806,456 -4812,046 -4818,29 -4825,956 -4827,442 -4814,042 -4798,568 -4793,888 -4796,364 -4806,534 -4811,62 -4800,503 -4791,144 -4803,273 -4816,407 -4810,249 -4798,171 -4790,847 -4787,173 -4785,784 -4784,787 -4785,62 -4785,464 -9999 -9999 -9999 -9999 -9999 -9999 -9999 
-9999 -9999 -9999 -9999 -9999 -9999 -9999 -9999 -9999 -9999 -9999 -9999 -9999 -9999 -9999 -9999 -9999 -9999 -4266,051 -4280,922 -4294,179 -4301,255 -4304,856 -4311,364 -4318,718 -4326,255 -4338,719 -4371,906 -4402,872 -4406,6 -4404,289 -4408,209 -4411,923 -4436,386 -4453,213 -4480,75 -4499,833 -4518,125 -4534,113 -4570,247 -4589,721 -4601,84 -4592,718 -4600,753 -4603,232 -4639,766 -4667,569 -4672,494 -4671,058 -4680,508 -4693,573 -4707,359 -4724,288 -4743,888 -4766,09 -4781,392 -4794,903 -4795,943 -4796,785 -4805,372 -4814,196 -4815,875 -4816,75 -4820,458 -4824,243 -4821,782 -4817,755 -4809,372 -4802,007 -4792,086 -4786,45 -4780,453 -4776,317 -4773,463 -4769,69 -4766,708 -4764,302 -4764,19 -4764,986 -4766,381 -4768,467 -4768,302 -4769,003 -4765,573 -4762,405 -4764,263 -4766,217 -4775,514 -4781,857 -4784,77 -4784,323 -4787,322 -4788,297 -4790,708 -4793,342 -4797,712 -4801,253 -4804,152 -4807,204 -4809,368 -4813,624 -4809,234 -4805,429 -4801,824 -4800,977 -4802,799 -4805,526 -4802,708 -4798,673 -4809,114 -4818,108 -4825,321 -4827,304 -4815,063 -4800,717 -4801,19 -4805,145 -4813,572 -4817,59 -4802,374 -4788,424 -4805,233 -4821,717 -4812,395 -4797,413 -4790,788 -4786,083 -4787,263 -4786,4 -4787,796 -4786,395 -9999 -9999 -9999 -9999 -9999 -9999 -9999 
-9999 -9999 -9999 -9999 -9999 -9999 -9999 -9999 -9999 -9999 -9999 -9999 -9999 -9999 -9999 -9999 -4289,933 -4290,339 -4295,05 -4307,474 -4320,171 -4329,017 -4335,372 -4341,059 -4347,325 -4354,971 -4367,588 -4391,3 -4412,74 -4420,789 -4422,634 -4426,897 -4434,131 -4451,62 -4470,071 -4492,226 -4513,55 -4538,688 -4566,175 -4597,521 -4620,752 -4626,505 -4623,196 -4624,738 -4631,35 -4653,013 -4672,013 -4680,507 -4683,984 -4693,875 -4705,655 -4718,768 -4734,194 -4757,212 -4781,276 -4798,945 -4811,982 -4818,303 -4824,078 -4833,571 -4843,774 -4848,702 -4852,211 -4854,515 -4856,327 -4855,252 -4851,189 -4840,228 -4828,086 -4817,437 -4809,459 -4805,271 -4802,381 -4798,737 -4794,707 -4790,968 -4788,637 -4790,309 -4792,556 -4792,113 -4791,152 -4789,34 -4787,428 -4783,112 -4779,316 -4779,253 -4781,328 -4787,579 -4792,389 -4793,127 -4791,652 -4792,721 -4793,953 -4797,338 -4802,345 -4810,477 -4817,922 -4818,114 -4818,137 -4819,875 -4821,605 -4816,167 -4809,937 -4807,136 -4806,788 -4808,198 -4810,098 -4810,445 -4811,49 -4816,72 -4822,181 -4825,383 -4825,172 -4820,564 -4815,625 -4815,333 -4818,136 -4820,844 -4819,628 -4810,181 -4802,881 -4811,41 -4820,407 -4814,209 -4803,464 -4797,661 -4795,739 -4799,103 -4802,049 -4799,281 -4795,063 -9999 -9999 -9999 -9999 -9999 -9999 -9999 
-9999 -9999 -9999 -9999 -9999 -9999 -9999 -9999 -9999 -9999 -9999 -9999 -9999 -9999 -9999 -9999 -4321,094 -4323,284 -4328,954 -4339,595 -4351,124 -4360,301 -4368,463 -4372,664 -4378 -4386,556 -4398,581 -4416,459 -4431,326 -4442,743 -4448,924 -4456,329 -4466,963 -4482,23 -4501,735 -4517,497 -4536,552 -4567,381 -4604,679 -4634,771 -4665,706 -4664,062 -4664,56 -4661,433 -4669,242 -4680,676 -4691,574 -4699,481 -4702,396 -4713,049 -4722,736 -4733,577 -4743,869 -4769,51 -4795,154 -4813,698 -4827,163 -4836,902 -4846,005 -4856,628 -4869,368 -4876,121 -4882,479 -4883,313 -4883,897 -4884,075 -4881,52 -4867,146 -4850,829 -4840,48 -4830,611 -4829,2 -4828,199 -4823,894 -4819,835 -4815,15 -4811,633 -4815,011 -4818,37 -4814,23 -4809,8 -4806,358 -4803,747 -4799,568 -4796,252 -4796,198 -4798,342 -4803,142 -4807,221 -4805,545 -4802,115 -4801,999 -4802,093 -4804,75 -4809,195 -4819,862 -4831,383 -4825,626 -4821,641 -4823,689 -4826,101 -4819,46 -4811,421 -4810,615 -4811,11 -4812,7 -4815,043 -4819,071 -4824,983 -4825,997 -4827,993 -4827,268 -4825,254 -4826,801 -4829,158 -4827,751 -4829,884 -4829,176 -4826,03 -4820,087 -4814,704 -4818,15 -4823,187 -4817,225 -4809,397 -4805,88 -4806,126 -4812,419 -4820,052 -4812,246 -4804,671 -9999 -9999 -9999 -9999 -9999 -9999 -9999 
-9999 -9999 -9999 -9999 -9999 -9999 -9999 -9999 -9999 -9999 -9999 -9999 -9999 -9999 -9999 -9999 -4353,62 -4358,556 -4365,843 -4373,126 -4381,381 -4390,204 -4398,255 -4403,09 -4408,946 -4420,381 -4435,051 -4450,54 -4464,268 -4474,57 -4481,859 -4488,36 -4497,321 -4510,839 -4527,865 -4544,373 -4563,715 -4588,754 -4617,154 -4646,139 -4668,788 -4675,186 -4676,997 -4682,01 -4693,944 -4711,51 -4727,521 -4731,969 -4734,317 -4743,412 -4754,308 -4761,591 -4770,494 -4788,762 -4809,455 -4829,863 -4845,502 -4853,229 -4859,372 -4870,955 -4883,53 -4893,184 -4900,926 -4904,28 -4906,282 -4906,007 -4902,441 -4891,216 -4878,952 -4869,079 -4861,193 -4854,313 -4849,262 -4845,303 -4842,733 -4838,869 -4836,573 -4836,667 -4836,578 -4829,911 -4823,146 -4818,73 -4816,336 -4813,682 -4812,373 -4812,28 -4814,48 -4817,904 -4821,048 -4819,707 -4817,251 -4815,268 -4814,148 -4814,262 -4815,742 -4820,385 -4823,393 -4821,841 -4819,66 -4822,974 -4825,682 -4822,986 -4818,55 -4817,056 -4816,641 -4817,751 -4819,343 -4822,91 -4826,664 -4829,472 -4831,417 -4830,496 -4829,396 -4830,541 -4831,821 -4830,592 -4831,232 -4836,438 -4839,641 -4832,047 -4823,822 -4821,925 -4821,777 -4819,326 -4815,667 -4814,152 -4814,631 -4818,181 -4821,006 -4818,342 -4814,091 -9999 -9999 -9999 -9999 -9999 -9999 -9999 
-9999 -9999 -9999 -9999 -9999 -9999 -9999 -9999 -9999 -9999 -9999 -9999 -9999 -9999 -9999 -9999 -4385,663 -4392,947 -4401,648 -4405,224 -4410,562 -4419,468 -4428,409 -4433,417 -4439,164 -4454,152 -4472,072 -4487,136 -4501,271 -4509,776 -4516,273 -4519,842 -4525,548 -4537,207 -4552,789 -4570,204 -4589,797 -4609,199 -4628,202 -4657,428 -4674,422 -4684,373 -4684,513 -4696,837 -4713,403 -4740,182 -4765,516 -4764,315 -4763,909 -4773,386 -4787,829 -4791,379 -4797,842 -4811,044 -4826,655 -4848,843 -4866,789 -4870,098 -4870,671 -4883,463 -4895,36 -4905,478 -4914,12 -4919,083 -4923,266 -4922,503 -4919,298 -4909,787 -4901,639 -4893,156 -4887,808 -4874,566 -4864,962 -4861,027 -4860,866 -4856,94 -4855,259 -4851,875 -4849,748 -4838,965 -4830,149 -4825,551 -4824,52 -4823,12 -4824,078 -4823,698 -4826,27 -4828,959 -4833,002 -4831,815 -4830,968 -4828,098 -4826,573 -4825,026 -4823,465 -4823,506 -4818,93 -4820,602 -4818,362 -4824,171 -4828,16 -4828,582 -4827,054 -4825,807 -4824,339 -4825,239 -4825,181 -4827,577 -4828,124 -4831,997 -4834,538 -4833,228 -4832,58 -4833,228 -4833,39 -4830,906 -4829,103 -4841,594 -4853,488 -4841,641 -4829,719 -4825,782 -4823,051 -4823,989 -4823,269 -4823,549 -4823,141 -4823,944 -4822,645 -4824,252 -4823,322 -9999 -9999 -9999 -9999 -9999 -9999 -9999 
-9999 -9999 -9999 -9999 -9999 -9999 -9999 -9999 -9999 -9999 -9999 -9999 -9999 -9999 -9999 -9999 -4419,628 -4424,215 -4428,838 -4432,88 -4438,69 -4447,896 -4457,626 -4465,386 -4474,024 -4487,346 -4503,103 -4520,09 -4534,823 -4542,426 -4546,728 -4549,186 -4553,296 -4561,647 -4574,793 -4594,416 -4616,652 -4638,326 -4662,332 -4691,265 -4713,156 -4713,8 -4709,855 -4719,209 -4736,483 -4760,059 -4779,818 -4782,484 -4782,959 -4791,713 -4804,244 -4812,577 -4822,717 -4835,81 -4852,21 -4869,325 -4883,838 -4889,54 -4893,927 -4901,669 -4910,099 -4914,766 -4919,252 -4926,369 -4932,351 -4931,09 -4926,251 -4917,1 -4908,749 -4902,724 -4896,61 -4883,182 -4871,142 -4867,426 -4866,767 -4863,682 -4860,064 -4854,488 -4847,776 -4838,129 -4829,558 -4825,396 -4824,2 -4824,623 -4825,953 -4826,568 -4828,424 -4831,76 -4835,473 -4836,688 -4837,172 -4836,635 -4836,733 -4837,809 -4839,552 -4840,284 -4839,436 -4836,27 -4833,025 -4833,568 -4835,255 -4836,958 -4838,103 -4837,75 -4837,688 -4838,334 -4839,381 -4839,223 -4838,497 -4836,854 -4834,893 -4834,08 -4834,209 -4836,264 -4837,611 -4836,126 -4835,614 -4841,834 -4846,238 -4842,668 -4836,638 -4834,588 -4834,361 -4835,334 -4836,38 -4837,312 -4837,69 -4836,507 -4834,755 -4835,433 -4834,905 -4830,965 -9999 -9999 -9999 -9999 -9999 -9999 
-9999 -9999 -9999 -9999 -9999 -9999 -9999 -9999 -9999 -9999 -9999 -9999 -9999 -9999 -9999 -9999 -4452,483 -4453,541 -4454,188 -4458,574 -4465,087 -4475,866 -4487,41 -4497,449 -4508,032 -4520,098 -4533,246 -4552,146 -4568,26 -4573,587 -4575,713 -4576,675 -4579,085 -4584,646 -4595,137 -4617,875 -4643,318 -4666,163 -4693,933 -4725,675 -4757,535 -4745,532 -4733,771 -4741,488 -4757,418 -4777,801 -4794,141 -4795,795 -4794,256 -4803,354 -4815,679 -4826,693 -4840,627 -4854,599 -4873,198 -4886,044 -4898,98 -4905,223 -4912,651 -4916,392 -4922,799 -4921,185 -4920,517 -4929,58 -4937,789 -4934,267 -4928,19 -4917,741 -4908,456 -4905,438 -4901,467 -4886,939 -4871,864 -4869,898 -4869,407 -4865,784 -4860,608 -4853,175 -4843,467 -4834,469 -4825,68 -4822,747 -4821,621 -4823,475 -4825,169 -4826,055 -4827,144 -4831,329 -4835,509 -4838,675 -4840,961 -4842,669 -4844,626 -4848,644 -4854,602 -4857,134 -4861,429 -4853,363 -4848,153 -4844,153 -4843,266 -4845,437 -4848,735 -4848,545 -4849,758 -4850,187 -4852,839 -4850,44 -4849,34 -4842,726 -4836,312 -4836,087 -4836,375 -4840,538 -4844,123 -4843,208 -4842,741 -4845,114 -4843,493 -4846,086 -4843,969 -4844,716 -4846,986 -4847,651 -4849,816 -4851,335 -4853,303 -4850,825 -4848,253 -4848,187 -4847,526 -4841,557 -9999 -9999 -9999 -9999 -9999 -9999 
-9999 -9999 -9999 -9999 -9999 -9999 -9999 -9999 -9999 -9999 -9999 -9999 -9999 -9999 -9999 -9999 -4480,139 -4480,663 -4480,674 -4484,767 -4492,376 -4503,765 -4516,277 -4528,415 -4541,086 -4554,42 -4569,03 -4584,222 -4596,895 -4601,556 -4602,725 -4602,656 -4603,644 -4609,09 -4620,26 -4642,059 -4665,74 -4684,217 -4704,351 -4733,695 -4758,245 -4759,651 -4756,485 -4763,272 -4776,674 -4795,58 -4809,723 -4810,617 -4807,982 -4813,997 -4823,119 -4833,021 -4844,245 -4859,911 -4876,603 -4891,192 -4902,91 -4909,044 -4913,428 -4918 -4922,147 -4924,505 -4926,401 -4930,626 -4933,132 -4930,092 -4923,626 -4915,155 -4907,641 -4905,583 -4902,44 -4891,984 -4880,609 -4875,344 -4871,574 -4867,204 -4861,247 -4854,189 -4845,287 -4834,824 -4825,64 -4823,346 -4823,318 -4824,229 -4825,058 -4826,599 -4828,522 -4831,806 -4835,537 -4840,556 -4844,866 -4847,727 -4850,09 -4853,132 -4856,673 -4859,294 -4860,976 -4857,249 -4853,531 -4850,557 -4849,484 -4850,899 -4852,72 -4853,615 -4853,709 -4853,904 -4853,591 -4853,155 -4851,737 -4848,761 -4845,313 -4843,566 -4843,375 -4846,001 -4849,333 -4850,203 -4853,083 -4859,542 -4864,639 -4861,621 -4856,115 -4854,406 -4854,655 -4855,421 -4857,539 -4860,191 -4863,009 -4862,54 -4861,465 -4859,017 -4855,858 -4849,736 -9999 -9999 -9999 -9999 -9999 -9999 
-9999 -9999 -9999 -9999 -9999 -9999 -9999 -9999 -9999 -9999 -9999 -9999 -9999 -9999 -9999 -9999 -4506,457 -4505,12 -4504,417 -4509,35 -4518,256 -4530,897 -4544,345 -4557,373 -4571,343 -4585,601 -4601,754 -4613,572 -4624,37 -4627,743 -4628,878 -4628,604 -4628,443 -4634,332 -4644,454 -4666,912 -4689,975 -4701,55 -4710,741 -4739,509 -4760,923 -4771,641 -4775,749 -4784,665 -4796,108 -4816,55 -4831,514 -4828,98 -4822,006 -4826,73 -4832,851 -4840,787 -4847,559 -4864,781 -4879,277 -4895,038 -4906,217 -4911,219 -4912,466 -4918,769 -4921,943 -4928,699 -4932,578 -4932,419 -4929,635 -4926,598 -4920,185 -4913,39 -4906,166 -4906,469 -4905,842 -4898,116 -4889,29 -4882,697 -4876,23 -4871,037 -4863,974 -4857,694 -4850,133 -4838,151 -4827,321 -4827,02 -4827,896 -4827,534 -4826,806 -4828,957 -4831,4 -4834,05 -4836,859 -4843,803 -4849,713 -4852,707 -4854,321 -4855,334 -4855,571 -4856,964 -4856,802 -4856,516 -4855,62 -4855,186 -4855,042 -4856,797 -4857,663 -4859,924 -4858,964 -4859,017 -4855,401 -4857,134 -4855,755 -4856,379 -4855,374 -4851,833 -4849,788 -4850,091 -4852,895 -4853,78 -4859,52 -4872,101 -4886,874 -4877,26 -4866,959 -4862,753 -4860,263 -4859,998 -4861,54 -4864,631 -4868,903 -4869,707 -4870,819 -4866,218 -4861,869 -4856,111 -9999 -9999 -9999 -9999 -9999 -9999 
-9999 -9999 -9999 -9999 -9999 -9999 -9999 -9999 -9999 -9999 -9999 -9999 -9999 -9999 -9999 -9999 -4524,199 -4524,616 -4524,901 -4532,183 -4543,7 -4557,064 -4570,96 -4582,438 -4594,618 -4608,579 -4623,399 -4634,674 -4644,064 -4650,184 -4654,338 -4656,459 -4658,993 -4663,845 -4674,065 -4692,893 -4713,713 -4728,965 -4743,825 -4763,197 -4780,294 -4792,525 -4801,446 -4811,6 -4824,796 -4841,268 -4853,945 -4851,563 -4846,507 -4847,083 -4852,005 -4859,889 -4869,786 -4882,537 -4895,023 -4905,194 -4913,154 -4920,325 -4925,751 -4930,369 -4934,31 -4938,511 -4940,772 -4937,277 -4932,169 -4929,267 -4925,032 -4918,146 -4911,561 -4910,395 -4908,95 -4904,253 -4898,232 -4892,84 -4887,49 -4879,801 -4871,052 -4862,922 -4854,24 -4845,162 -4837,92 -4836,086 -4835,802 -4834,178 -4832,716 -4834,204 -4836,767 -4839,779 -4843,807 -4849,972 -4855,584 -4858,239 -4859,421 -4859,328 -4858,502 -4857,913 -4856,509 -4857,704 -4858,829 -4861,865 -4864,708 -4867,349 -4870,261 -4874,293 -4877,126 -4875,361 -4872,657 -4871,714 -4870,612 -4867,465 -4863,133 -4858,2 -4853,482 -4849,935 -4847,757 -4850,237 -4856,227 -4868,125 -4879,396 -4879,988 -4877,012 -4870,127 -4864,477 -4862,28 -4862,104 -4863,771 -4866,072 -4868,427 -4869,596 -4866,639 -4862,797 -4860,356 -9999 -9999 -9999 -9999 -9999 -9999 
-9999 -9999 -9999 -9999 -9999 -9999 -9999 -9999 -9999 -9999 -9999 -9999 -9999 -9999 -9999 -9999 -4544,191 -4544,737 -4543,533 -4553,209 -4566,79 -4580,26 -4594,838 -4603,367 -4613,064 -4626,396 -4640,958 -4651,817 -4661,295 -4670,266 -4677,918 -4682,197 -4687,369 -4690,408 -4699,482 -4716,687 -4738,044 -4756,445 -4777,087 -4790,976 -4805,236 -4816,562 -4826,55 -4835,814 -4849,21 -4862,289 -4875,578 -4870,366 -4866,524 -4865,173 -4870,526 -4879,495 -4892,62 -4901,821 -4912,937 -4917,888 -4922,621 -4932,075 -4940,882 -4943,105 -4946,701 -4948,063 -4949,746 -4942,927 -4935,894 -4934,845 -4933,455 -4925,936 -4918,564 -4917,422 -4915,21 -4911,474 -4906,469 -4902,291 -4899,252 -4889,582 -4879,457 -4870,055 -4860,199 -4853,528 -4848,733 -4846,277 -4845,5 -4842,439 -4839,667 -4840,77 -4843,123 -4846,212 -4850,923 -4856,662 -4862,194 -4863,736 -4864,874 -4864,965 -4864,603 -4863,878 -4861,014 -4864,128 -4865,633 -4871,564 -4876,255 -4878,684 -4882,476 -4888,232 -4895,596 -4891,111 -4888,946 -4886,229 -4886,099 -4878,91 -4871,315 -4865,375 -4858,581 -4852,206 -4844,481 -4847,883 -4850,793 -4860,504 -4868,452 -4876,283 -4881,895 -4872,866 -4865,488 -4863,234 -4861,914 -4862,054 -4861,735 -4865,348 -4867,419 -4865,683 -4862,257 -4864,387 -9999 -9999 -9999 -9999 -9999 -9999 
-9999 -9999 -9999 -9999 -9999 -9999 -9999 -9999 -9999 -9999 -9999 -9999 -9999 -9999 -9999 -9999 -4573,157 -4571,634 -4569,181 -4574,39 -4584,446 -4597,015 -4609,456 -4619,016 -4628,376 -4640,535 -4653,529 -4666,701 -4678,562 -4687,797 -4695,405 -4701,115 -4705,969 -4709,036 -4716,491 -4734,159 -4755,191 -4772,871 -4790,845 -4810,501 -4828,453 -4837,465 -4843,93 -4850,01 -4858,235 -4867,878 -4875,127 -4873,886 -4871,327 -4873,434 -4880,035 -4890,268 -4901,84 -4911,456 -4920,373 -4928,898 -4936,566 -4942,545 -4946,609 -4947,543 -4948,178 -4949,351 -4949,899 -4946,233 -4942,352 -4940,783 -4939,346 -4934,574 -4930,401 -4929,194 -4927,338 -4920,188 -4911,919 -4906,692 -4902,206 -4896,455 -4889,448 -4879,9 -4870,138 -4862,485 -4857,161 -4854,199 -4852,973 -4851,026 -4849,467 -4848,224 -4848,424 -4851,362 -4855,922 -4861,451 -4866,22 -4866,837 -4867,529 -4871,646 -4876,11 -4878,373 -4879,696 -4881,209 -4883,179 -4885,735 -4887,703 -4887,219 -4887,552 -4891,964 -4895,854 -4893,536 -4890,354 -4890,295 -4890,453 -4886,805 -4881,68 -4876,015 -4870,394 -4865,53 -4861,617 -4859,133 -4857,941 -4860,126 -4862,39 -4866,644 -4868,648 -4866,728 -4864,349 -4865,539 -4866,587 -4864,273 -4862,341 -4865,065 -4867,741 -4867,864 -4867,18 -4869,349 -9999 -9999 -9999 -9999 -9999 -9999 
-9999 -9999 -9999 -9999 -9999 -9999 -9999 -9999 -9999 -9999 -9999 -9999 -9999 -9999 -9999 -9999 -4604,776 -4598,893 -4592,596 -4594,193 -4601,058 -4613,251 -4624,543 -4634,729 -4643,311 -4655,138 -4666,485 -4681,568 -4695,317 -4703,811 -4710,959 -4717,288 -4722,289 -4724,37 -4728,927 -4748,761 -4770,675 -4785,752 -4800,006 -4825,74 -4849,073 -4853,863 -4856,742 -4859,454 -4863,111 -4871,068 -4874,886 -4875,853 -4873,13 -4879,07 -4887,019 -4899,06 -4910,075 -4919,922 -4926,886 -4939,281 -4950,037 -4952,144 -4951,394 -4949,802 -4946,912 -4948,18 -4948,92 -4947,667 -4946,518 -4945,029 -4944,415 -4941,336 -4939,88 -4939,945 -4940,213 -4928,851 -4916,485 -4910,807 -4904,962 -4902,625 -4899,114 -4889,275 -4879,276 -4869,92 -4863,073 -4859,597 -4858,875 -4857,97 -4858,162 -4855,051 -4853,23 -4856,137 -4859,994 -4865,206 -4870,143 -4869,175 -4869,149 -4878,532 -4888,504 -4893,152 -4898,199 -4898,037 -4900,233 -4899,386 -4899,058 -4894,963 -4890,78 -4894,361 -4895,817 -4894,327 -4889,428 -4892,627 -4893,914 -4893,542 -4891,482 -4886,365 -4881,964 -4879,095 -4879,651 -4872,544 -4867,869 -4864,425 -4860,281 -4860,553 -4857,912 -4861,717 -4863,108 -4868,278 -4872,205 -4866,803 -4862,611 -4865,894 -4869,47 -4869,927 -4868,892 -4869,601 -9999 -9999 -9999 -9999 -9999 -9999 
-9999 -9999 -9999 -9999 -9999 -9999 -9999 -9999 -9999 -9999 -9999 -9999 -9999 -9999 -9999 -9999 -4625,77 -4619,928 -4611,724 -4613,456 -4621,566 -4633,747 -4645,985 -4655,567 -4664,218 -4675,569 -4686,965 -4697,945 -4708,254 -4717,787 -4726,326 -4732,409 -4737,62 -4742,394 -4750,414 -4765,203 -4783,038 -4801,676 -4820,082 -4838,653 -4854,226 -4861,396 -4865,41 -4869,754 -4874,636 -4883,029 -4888,452 -4889,074 -4887,583 -4891,494 -4898,973 -4912,514 -4926,257 -4934,901 -4942,054 -4950,033 -4957,472 -4960,224 -4959,949 -4955,423 -4950,28 -4949,152 -4948,365 -4947,489 -4946,038 -4945,483 -4944,769 -4943,298 -4942,46 -4943,196 -4942,793 -4935,417 -4926,727 -4920,36 -4914,604 -4908,828 -4902,592 -4895,022 -4886,355 -4874,844 -4864,963 -4861,717 -4861,188 -4860,656 -4860,347 -4860,664 -4861,671 -4862,917 -4864,544 -4867,47 -4869,899 -4872,137 -4876,046 -4885,665 -4895,362 -4899,539 -4902,25 -4904,266 -4906,485 -4906,75 -4906,205 -4904,63 -4903,298 -4903,394 -4903,904 -4904,038 -4903,356 -4901,821 -4900,254 -4899,857 -4898,417 -4892,854 -4886,232 -4882,049 -4879,668 -4877,447 -4876,669 -4873,235 -4869,673 -4866,849 -4865,165 -4867,319 -4869,758 -4870,235 -4868,96 -4865,841 -4864,287 -4866,789 -4870,293 -4869,356 -4865,633 -4854,849 -9999 -9999 -9999 -9999 -9999 -9999 
-9999 -9999 -9999 -9999 -9999 -9999 -9999 -9999 -9999 -9999 -9999 -9999 -9999 -9999 -9999 -9999 -4647,972 -4638,929 -4626,795 -4631,285 -4641,871 -4655,406 -4669,76 -4678,823 -4686,862 -4698,229 -4708,984 -4714,942 -4720,917 -4730,88 -4740,917 -4746,265 -4751,98 -4758,873 -4769,954 -4781,745 -4796,467 -4818,421 -4839,808 -4850,96 -4860,136 -4869,129 -4875,328 -4883,484 -4890,271 -4901,785 -4909,659 -4909,086 -4906,256 -4907,806 -4912,238 -4926,926 -4943,234 -4948,653 -4954,742 -4957,727 -4962,523 -4966,143 -4968,558 -4961,709 -4954,391 -4952,91 -4950,881 -4949,75 -4946,578 -4946,69 -4945,455 -4944,165 -4942,46 -4943,723 -4944,289 -4940,108 -4935,385 -4929,787 -4924,394 -4914,457 -4904,888 -4899,449 -4893,361 -4879,369 -4865,685 -4863,974 -4864,148 -4863,754 -4862,796 -4866,547 -4870,725 -4871,185 -4871,057 -4872,324 -4871,93 -4876,561 -4882,292 -4892,085 -4901,345 -4902,577 -4902,356 -4906,556 -4910,074 -4911,893 -4912,093 -4913,251 -4914,8 -4911,961 -4911,874 -4913,774 -4917,34 -4910,63 -4905,426 -4905,056 -4904,899 -4898,182 -4888,158 -4881,135 -4874,283 -4875,669 -4880,667 -4878,605 -4877,79 -4872,957 -4871,608 -4872,771 -4876,274 -4871,045 -4864,007 -4861,632 -4861,112 -4862,389 -4865,763 -4861,213 -4855,402 -4832,106 -9999 -9999 -9999 -9999 -9999 -9999 
-9999 -9999 -9999 -9999 -9999 -9999 -9999 -9999 -9999 -9999 -9999 -9999 -9999 -9999 -9999 -9999 -4664,416 -4657,658 -4647,584 -4650,801 -4661,176 -4674,84 -4689,376 -4702,177 -4713,183 -4720,876 -4727,335 -4731,43 -4735,87 -4743,143 -4750,61 -4757,083 -4763,192 -4770,497 -4781,176 -4798,584 -4817,467 -4834,651 -4849,405 -4861,492 -4872,404 -4883,249 -4893,707 -4905,476 -4916,682 -4926,271 -4932,669 -4932,387 -4930,43 -4928,953 -4930,772 -4938,203 -4946,553 -4951,844 -4955,287 -4957,416 -4960,42 -4965,604 -4969,724 -4966,047 -4962,091 -4961,95 -4962,511 -4959,038 -4954,999 -4953,331 -4951,339 -4948,02 -4944,623 -4943,904 -4943,276 -4941,41 -4938,606 -4935,008 -4929,495 -4918,576 -4907,715 -4902,864 -4897,748 -4886,585 -4875,608 -4871,618 -4870,807 -4871,894 -4872,83 -4874,471 -4876,141 -4881,375 -4885,054 -4884,665 -4883,197 -4885,25 -4890,059 -4896,674 -4902,884 -4904,462 -4905,358 -4910,23 -4915,18 -4917,712 -4918,505 -4917,892 -4916,396 -4913,078 -4911,291 -4914,07 -4916,267 -4911,889 -4907,17 -4907,005 -4907,65 -4904,469 -4897,513 -4883,083 -4870,14 -4865,481 -4866,769 -4870,861 -4874,274 -4867,881 -4863,62 -4867,352 -4873,2 -4868,302 -4861,185 -4854,639 -4849,694 -4846,75 -4843,675 -4835,734 -4823,788 -4803,309 -9999 -9999 -9999 -9999 -9999 -9999 
-9999 -9999 -9999 -9999 -9999 -9999 -9999 -9999 -9999 -9999 -9999 -9999 -9999 -9999 -9999 -9999 -4681,937 -4674,686 -4664,492 -4668,929 -4679,216 -4693,342 -4708,494 -4724,071 -4737,748 -4741,139 -4744,522 -4747,51 -4751,044 -4757,004 -4762,329 -4769,865 -4776,106 -4783,546 -4792,934 -4817,927 -4841,836 -4853,627 -4861,122 -4873,971 -4886,899 -4900,213 -4914,247 -4929,126 -4943,636 -4950,622 -4955,92 -4954,075 -4952,716 -4948,635 -4948,01 -4949,583 -4950,621 -4954,942 -4955,309 -4955,483 -4955,394 -4961,884 -4969,137 -4967,032 -4966,24 -4969,038 -4974,132 -4968,289 -4963,675 -4961,798 -4959,618 -4953,71 -4947,435 -4945,255 -4943,395 -4942,708 -4940,823 -4939,216 -4935,252 -4923,098 -4910,087 -4907,354 -4904,538 -4895,229 -4886,194 -4881,674 -4880,372 -4884,279 -4887,634 -4887,569 -4885,167 -4895,753 -4902,944 -4899,048 -4894,091 -4892,367 -4895,054 -4898,552 -4903,506 -4905,287 -4906,938 -4913,553 -4920,157 -4922,761 -4923,794 -4920,879 -4916,605 -4912,462 -4908,289 -4912,659 -4914,48 -4910,638 -4905,127 -4905,549 -4907,072 -4906,128 -4903,238 -4879,308 -4858,892 -4848,508 -4845,458 -4854,579 -4863,898 -4852,65 -4844,099 -4851,553 -4863,411 -4858,075 -4852,815 -4843,183 -4833,752 -4826,385 -4817,383 -4805,324 -4789,601 -4771,511 -9999 -9999 -9999 -9999 -9999 -9999 
-9999 -9999 -9999 -9999 -9999 -9999 -9999 -9999 -9999 -9999 -9999 -9999 -9999 -9999 -9999 -9999 -4681,658 -4686,099 -4686,078 -4687,993 -4694,855 -4712,054 -4729,919 -4741,55 -4749,605 -4754,275 -4758,475 -4763,743 -4769,489 -4776,222 -4782,681 -4789,893 -4796,439 -4806,736 -4820,711 -4844,292 -4866,433 -4878,215 -4884,482 -4892,073 -4901,247 -4918,263 -4935,615 -4948,871 -4959,968 -4967,09 -4970,616 -4967,272 -4963,024 -4962,5 -4964,084 -4965,588 -4966,452 -4967,32 -4965,243 -4959,218 -4953,728 -4956,276 -4959,542 -4962,078 -4963,428 -4967,227 -4970,355 -4970,038 -4969,32 -4969,539 -4968,039 -4960,714 -4953,01 -4949,752 -4948,794 -4946,817 -4944,837 -4943,153 -4939,542 -4930,894 -4921,202 -4915,324 -4909,551 -4903,871 -4898,298 -4893,929 -4893,504 -4900,89 -4908,968 -4911,304 -4912,955 -4917,028 -4918,659 -4910,045 -4899,499 -4892,876 -4891,185 -4893,847 -4899,667 -4904,007 -4909,75 -4914,939 -4920,65 -4924,104 -4925,196 -4923,115 -4919,335 -4916,715 -4915,423 -4916,432 -4916,009 -4910,809 -4904,694 -4900,722 -4897,972 -4892,514 -4882,313 -4859,857 -4838,579 -4828,605 -4826,167 -4829,76 -4832,082 -4826,546 -4820,761 -4823,678 -4828,589 -4831,912 -4832,221 -4827,015 -4818,586 -4806,738 -4792,325 -4776,939 -4758,699 -4738,896 -9999 -9999 -9999 -9999 -9999 -9999 
-9999 -9999 -9999 -9999 -9999 -9999 -9999 -9999 -9999 -9999 -9999 -9999 -9999 -9999 -9999 -9999 -4680,436 -4694,481 -4704,995 -4706,136 -4709,146 -4731,543 -4752,473 -4757,78 -4759,868 -4765,977 -4771,991 -4780,706 -4789,417 -4798,653 -4807,575 -4816,402 -4822,738 -4835,512 -4850,948 -4875,338 -4897,894 -4908,55 -4912,813 -4916,287 -4919,346 -4939,684 -4958,269 -4966,953 -4974,078 -4981,254 -4984,834 -4979,051 -4971,321 -4975,547 -4980,687 -4983,502 -4985,084 -4983,746 -4980,131 -4967,849 -4955,951 -4957,554 -4956,966 -4962,854 -4963,346 -4967,336 -4967,891 -4971,197 -4973,5 -4976,768 -4977,607 -4967,329 -4956,69 -4953,018 -4953,846 -4950,6 -4948,741 -4947,688 -4945,865 -4940,82 -4934,309 -4926,926 -4917,688 -4914,289 -4910,945 -4906,222 -4905,503 -4917,37 -4930,646 -4932,994 -4937,158 -4935,366 -4933,33 -4917,508 -4899,894 -4887,671 -4880,647 -4881,706 -4888,914 -4894,429 -4905,132 -4909,609 -4916,945 -4922,924 -4926,012 -4925,275 -4921,625 -4920,301 -4921,039 -4919,43 -4917,388 -4908,415 -4899,529 -4890,472 -4883,64 -4873,224 -4858,48 -4835,462 -4812,907 -4806,719 -4805,922 -4805,682 -4802,897 -4801,766 -4797,17 -4797,513 -4795,294 -4805,923 -4811,568 -4810,374 -4804,349 -4789,431 -4770,637 -4753,552 -4733,336 -4711,101 -9999 -9999 -9999 -9999 -9999 -9999 
-9999 -9999 -9999 -9999 -9999 -9999 -9999 -9999 -9999 -9999 -9999 -9999 -9999 -9999 -9999 -9999 -4677,853 -4697,388 -4714,154 -4725,398 -4737,595 -4753,859 -4768,269 -4771,884 -4773,486 -4780,708 -4789,928 -4799,302 -4810,092 -4822,256 -4836,631 -4850,365 -4862,98 -4869,732 -4882,064 -4908,055 -4934,025 -4942,327 -4945,405 -4951,941 -4960,72 -4968,974 -4976,528 -4982,628 -4988,185 -4995,553 -4999,297 -4995,966 -4991,031 -4993,692 -4998,096 -5001,012 -5001,752 -4998,284 -4992,033 -4982,202 -4975,371 -4978,102 -4982,459 -4982,637 -4980,649 -4980,049 -4979,169 -4977,841 -4977,809 -4982,593 -4983,887 -4972,042 -4957,719 -4951,942 -4949,634 -4951,088 -4952,276 -4952,429 -4951,804 -4951,894 -4950,578 -4944,744 -4937,115 -4927,861 -4920,982 -4918,623 -4921,561 -4929,946 -4938,115 -4938,893 -4938,404 -4938,67 -4935,072 -4918,997 -4898,569 -4879,327 -4864,686 -4859,998 -4860,881 -4867,255 -4877,74 -4889,907 -4905,083 -4918,159 -4928,191 -4927,533 -4923,314 -4918,43 -4915,364 -4914,454 -4911,569 -4898,016 -4883,093 -4871,957 -4862,622 -4851,688 -4836,653 -4814,998 -4794,956 -4789,103 -4788,696 -4790,039 -4790,103 -4790,399 -4789,694 -4789,749 -4790,195 -4793,691 -4795,771 -4794,657 -4788,754 -4775,819 -4758,251 -4738,332 -4717,268 -4697,229 -9999 -9999 -9999 -9999 -9999 -9999 
-9999 -9999 -9999 -9999 -9999 -9999 -9999 -9999 -9999 -9999 -9999 -9999 -9999 -9999 -9999 -9999 -4673,222 -4696,598 -4719,291 -4738,746 -4759,734 -4771,658 -4782,834 -4783,683 -4784,274 -4794,109 -4806,171 -4814,166 -4825,476 -4839,278 -4859,207 -4877,319 -4897,85 -4895,674 -4902,547 -4934,004 -4968,84 -4971,582 -4972,281 -4983,311 -4999,377 -4996,555 -4994,639 -4999,024 -5003,246 -5012,961 -5018,674 -5016,914 -5012,182 -5013,939 -5016,726 -5018,521 -5018,362 -5012,292 -5004,446 -4996,554 -4993,938 -5001,044 -5012,257 -5005,876 -5000,231 -4995,665 -4993,477 -4986,777 -4982,476 -4990,207 -4994,822 -4979,9 -4960,951 -4956,079 -4950,356 -4956,502 -4959,521 -4959,893 -4959,002 -4963,177 -4966,481 -4960,857 -4954,876 -4938,461 -4927,313 -4927,603 -4933,935 -4939,357 -4943,4 -4940,037 -4934,153 -4938,033 -4936,214 -4918,396 -4895,307 -4870,11 -4847,36 -4837,953 -4830,576 -4834,983 -4842,697 -4860,11 -4883,781 -4904,163 -4924,614 -4923,186 -4919,098 -4910,722 -4903,489 -4903,599 -4902,304 -4882,386 -4861,666 -4850,461 -4840,755 -4831,556 -4819,259 -4798,639 -4778,809 -4776,425 -4777,083 -4781,024 -4783,535 -4784,783 -4786,661 -4786,996 -4789,417 -4786,094 -4783,619 -4782,061 -4776,789 -4765,418 -4749,148 -4726,835 -4705,276 -4688,058 -4676,326 -9999 -9999 -9999 -9999 -9999 
-9999 -9999 -9999 -9999 -9999 -9999 -9999 -9999 -9999 -9999 -9999 -9999 -9999 -9999 -9999 -9999 -4665,331 -4690,417 -4715,273 -4737,241 -4758,42 -4774,294 -4786,774 -4790,923 -4794,626 -4804,108 -4814,088 -4819,176 -4826,122 -4840,554 -4860,057 -4878,726 -4895,328 -4900,56 -4911,635 -4942,247 -4974,013 -4982,967 -4987,081 -4995,236 -5006,139 -5011,013 -5015,784 -5019,238 -5025,447 -5034,88 -5043,083 -5041,714 -5037,839 -5035,656 -5034,985 -5034,391 -5032,035 -5024,64 -5015,147 -5007,382 -5004,188 -5012,064 -5020,364 -5016,797 -5010,402 -5005,297 -5001,257 -4997,244 -4995,339 -5000,424 -5002,656 -4994,813 -4984,738 -4980,525 -4978,331 -4976,577 -4974,414 -4973,294 -4972,85 -4973,174 -4971,749 -4965,425 -4955,253 -4940,324 -4928,613 -4932,254 -4940,104 -4945,209 -4947,446 -4944,949 -4941,564 -4941,091 -4935,443 -4915,619 -4889,935 -4865,293 -4843,718 -4829,021 -4817,706 -4810,113 -4808,2 -4821,196 -4842,698 -4869,304 -4893,817 -4901,589 -4902,067 -4897,776 -4891,535 -4885,395 -4876,725 -4861,18 -4844,42 -4831,909 -4821,508 -4813,475 -4803,664 -4789,206 -4776,776 -4774,36 -4776,179 -4777,923 -4778,838 -4778,271 -4777,579 -4778,109 -4777,868 -4775,49 -4772,92 -4772,553 -4768,969 -4756,351 -4738,044 -4714,863 -4692,853 -4679,287 -4670,646 -9999 -9999 -9999 -9999 -9999 
-9999 -9999 -9999 -9999 -9999 -9999 -9999 -9999 -9999 -9999 -9999 -9999 -9999 -9999 -9999 -9999 -4653,831 -4679,271 -4705,165 -4726,663 -4748,286 -4768,441 -4786,217 -4793,422 -4799,91 -4811,241 -4820,554 -4819,862 -4819,444 -4833,608 -4852,33 -4870,027 -4885,585 -4895,103 -4907,263 -4940,213 -4973,287 -4982,68 -4988,791 -4994,365 -5002,496 -5014,314 -5028,206 -5030,976 -5039,787 -5050,584 -5064,371 -5062,088 -5058,993 -5053,66 -5050,319 -5048,266 -5045,711 -5037,505 -5026,792 -5018,9 -5012,016 -5021,386 -5028,343 -5024,763 -5017,906 -5014,397 -5010,747 -5010,531 -5010,244 -5015,29 -5016,609 -5012,92 -5009,408 -5008,064 -5010,328 -5000,167 -4991,317 -4988,432 -4987,892 -4984,23 -4978,362 -4971,204 -4958,684 -4945,337 -4930,491 -4939,319 -4947,938 -4950,912 -4951,668 -4949,505 -4947,814 -4944,631 -4937,448 -4913,755 -4885,058 -4861,742 -4841,095 -4823,366 -4808,981 -4789,251 -4773,694 -4780,789 -4796,313 -4827,396 -4858,861 -4874,079 -4881,228 -4882,23 -4877,451 -4865,842 -4851,528 -4840,295 -4827,769 -4815,494 -4804,237 -4798,516 -4792,049 -4781,775 -4774,077 -4773,357 -4777,091 -4776,021 -4775,05 -4772,639 -4769,374 -4770,628 -4768,063 -4766,268 -4762,769 -4764,602 -4763,672 -4748,36 -4728,495 -4704,421 -4681,072 -4671,983 -4665,549 -9999 -9999 -9999 -9999 -9999 
-9999 -9999 -9999 -9999 -9999 -9999 -9999 -9999 -9999 -9999 -9999 -9999 -9999 -9999 -9999 -9999 -9999 -4662,351 -4686,095 -4707,982 -4730,45 -4754,356 -4776,529 -4790,238 -4802,289 -4816,518 -4825,78 -4821,731 -4816,976 -4826,86 -4841,917 -4859,562 -4875,339 -4891,686 -4909,577 -4933,338 -4954,902 -4969,367 -4978,243 -4985,451 -4993,477 -5003,741 -5014,161 -5021,928 -5031,781 -5046,604 -5061,402 -5066,725 -5067,932 -5062,893 -5058,83 -5057,182 -5056,669 -5051,466 -5045,824 -5040,031 -5037,007 -5038,464 -5039,278 -5035,004 -5029,407 -5029,258 -5030,274 -5031,406 -5033,395 -5037,354 -5037,834 -5029,343 -5021,489 -5024,313 -5027,506 -5017,36 -5005,5 -5002,312 -5001,513 -4998,159 -4993,12 -4987,623 -4979,471 -4969,771 -4960,852 -4959,868 -4960,092 -4955,82 -4951,203 -4949,552 -4947,979 -4942,743 -4932,144 -4911,983 -4886,506 -4858,823 -4833,026 -4813,347 -4795,525 -4774,396 -4756,745 -4751,681 -4758,646 -4785,809 -4817,547 -4844,574 -4862,848 -4866,787 -4862,156 -4848,725 -4833,742 -4824,802 -4815,609 -4803,549 -4792,315 -4787,654 -4782,334 -4773,512 -4765,68 -4766,99 -4770,921 -4769,951 -4768,53 -4770,044 -4772,106 -4772,232 -4770,477 -4763,842 -4757,774 -4756,296 -4751,631 -4737,511 -4718,357 -4699,388 -4682,739 -4671,072 -4662,612 -4656,387 -9999 -9999 -9999 -9999 
-9999 -9999 -9999 -9999 -9999 -9999 -9999 -9999 -9999 -9999 -9999 -9999 -9999 -9999 -9999 -9999 -9999 -4642,575 -4664,119 -4684,988 -4707,39 -4735,076 -4763,651 -4782,843 -4800,759 -4821,003 -4834,489 -4825,854 -4814,777 -4824,687 -4836,974 -4855,614 -4870,387 -4891,642 -4912,701 -4930,251 -4942,215 -4959,358 -4967,773 -4975,109 -4982,151 -4990,563 -4997,496 -5008,116 -5017,046 -5035,661 -5052,553 -5062,7 -5069,015 -5062,872 -5058,515 -5058,072 -5061,875 -5059,319 -5060,253 -5057,43 -5059,231 -5055,594 -5052,997 -5048,116 -5042,587 -5046,871 -5051,967 -5053,297 -5056,418 -5060,772 -5062,258 -5045,607 -5029,287 -5038,201 -5046,196 -5034,29 -5018,484 -5017,605 -5017,837 -5015,194 -5011,745 -5009,629 -5006,109 -4999,095 -4992,48 -4981,388 -4972,902 -4959,462 -4948,519 -4947,774 -4946,815 -4939,906 -4927,7 -4910,365 -4888,017 -4855,251 -4823,078 -4802,845 -4784,126 -4762,111 -4742,625 -4727,946 -4723,853 -4750,147 -4781,647 -4818,066 -4846,729 -4850,72 -4847,508 -4833,253 -4818,048 -4813,705 -4808,149 -4795,621 -4783,313 -4782,271 -4778,664 -4768,69 -4756,235 -4759,281 -4763,958 -4761,709 -4759,366 -4764,818 -4771,892 -4770,218 -4770,771 -4759,103 -4750,848 -4749,574 -4743,624 -4728,854 -4708,547 -4694,173 -4683,401 -4669,474 -4658,969 -4651,39 -9999 -9999 -9999 -9999 
-9999 -9999 -9999 -9999 -9999 -9999 -9999 -9999 -9999 -9999 -9999 -9999 -9999 -9999 -9999 -9999 -9999 -4621,612 -4641,249 -4660,253 -4681,777 -4709,766 -4740,245 -4770,123 -4798,777 -4821,824 -4836,497 -4832,901 -4828,556 -4836,231 -4851,341 -4866,45 -4882,068 -4896,973 -4915,49 -4939,289 -4959,895 -4967,042 -4967,211 -4969,5 -4973,77 -4984,958 -4996,217 -5005,74 -5014,745 -5028,725 -5041,437 -5051,034 -5054,607 -5051,098 -5046,107 -5046,033 -5048,247 -5050,865 -5054,285 -5058,316 -5062,75 -5064,238 -5065,247 -5065,034 -5065,214 -5066,29 -5068,459 -5070,167 -5073,21 -5077,868 -5078,382 -5064,645 -5052,39 -5057,058 -5062,909 -5055,741 -5045,006 -5040,209 -5036,99 -5035,25 -5033,215 -5033,176 -5030,484 -5022,099 -5010,008 -4991,458 -4974,115 -4959,489 -4949,964 -4946,701 -4944,763 -4936,953 -4924,618 -4906,254 -4882,621 -4851,303 -4820,049 -4795,197 -4772,811 -4750,097 -4729,41 -4714,129 -4710,583 -4731,913 -4761,595 -4794,874 -4819,469 -4826,425 -4824,568 -4819,471 -4813,229 -4808,402 -4802,16 -4792,498 -4785,274 -4785,631 -4785,451 -4773,938 -4760,783 -4754,17 -4751,514 -4751,211 -4752,598 -4750,956 -4750,548 -4747,864 -4746,124 -4742,379 -4741,647 -4746,213 -4745,659 -4725,222 -4700,677 -4684,276 -4672,742 -4661,243 -4651,855 -4644,56 -9999 -9999 -9999 -9999 
-9999 -9999 -9999 -9999 -9999 -9999 -9999 -9999 -9999 -9999 -9999 -9999 -9999 -9999 -9999 -9999 -9999 -4600,106 -4618,209 -4634,702 -4654,08 -4682,871 -4714,518 -4752,821 -4791,294 -4816,779 -4836,127 -4833,112 -4832,6 -4840,29 -4860,669 -4872,486 -4890,012 -4897,467 -4913,289 -4947,685 -4982,574 -4979,746 -4970,893 -4969,588 -4969,904 -4985,728 -5001,431 -5009,247 -5016,472 -5027,298 -5035,338 -5043,506 -5043,505 -5040,378 -5032,53 -5032,869 -5032,975 -5039,774 -5044,856 -5054,526 -5061,911 -5068,366 -5074,279 -5078,69 -5084,45 -5082,188 -5081,844 -5083,315 -5085,692 -5091,424 -5094,597 -5081,681 -5071,118 -5076,164 -5083,483 -5079,044 -5072,611 -5066,851 -5060,692 -5059,925 -5057,23 -5058,624 -5054,879 -5040,902 -5021,804 -4993,474 -4968,269 -4953,16 -4945,338 -4940,758 -4939,741 -4931,054 -4919,814 -4900,025 -4876,221 -4845,617 -4815,057 -4787,563 -4762,84 -4739,933 -4719,753 -4705,794 -4701,46 -4724,155 -4751,584 -4781,094 -4800,355 -4805,724 -4803,665 -4807,85 -4809,92 -4804,679 -4797,334 -4787,948 -4783,205 -4786,295 -4792,293 -4776,927 -4761,596 -4745,783 -4734,358 -4733,276 -4737,295 -4726,09 -4719,434 -4715,566 -4713,949 -4718,256 -4724,994 -4737,675 -4746,824 -4717,098 -4686,314 -4669,185 -4657,965 -4648,915 -4641,845 -4635,919 -4630,64 -9999 -9999 -9999 
-9999 -9999 -9999 -9999 -9999 -9999 -9999 -9999 -9999 -9999 -9999 -9999 -9999 -9999 -9999 -9999 -9999 -4578,051 -4593,485 -4610,697 -4631,4 -4660,798 -4693,741 -4729,872 -4765,015 -4796,033 -4815,784 -4814,576 -4809,44 -4818,09 -4834,533 -4852,181 -4870,307 -4883,228 -4902,625 -4939,998 -4975,16 -4982,841 -4981,055 -4980,397 -4983,538 -4993,297 -5005,083 -5014,019 -5023,382 -5034,487 -5044,349 -5049,005 -5048,81 -5042,436 -5035,131 -5031,281 -5031,341 -5039,054 -5048,216 -5055,89 -5062,557 -5069,711 -5076,526 -5081,865 -5086,546 -5088,618 -5091,172 -5094,425 -5097,605 -5098,962 -5097,874 -5092,611 -5089,245 -5091,891 -5096,718 -5098,257 -5098,793 -5097,624 -5096,395 -5093,129 -5089,903 -5086,859 -5078,222 -5052,989 -5021,387 -4986,999 -4957,41 -4939,183 -4928,777 -4923,414 -4920,529 -4916,155 -4907,191 -4888,401 -4863,981 -4836,314 -4807,582 -4778,382 -4752,274 -4732,022 -4717,146 -4706,666 -4708,226 -4731,518 -4760,426 -4780,873 -4792,701 -4795,129 -4794,676 -4800,458 -4804,178 -4798,521 -4788,652 -4777,045 -4769,266 -4770,947 -4772,92 -4763,232 -4749,234 -4731,311 -4713,651 -4700,684 -4690,572 -4683,356 -4679,99 -4680,209 -4683,514 -4692,242 -4702,573 -4710,51 -4711,308 -4690,978 -4666,729 -4650,218 -4639,439 -4633,771 -4629,98 -4625,981 -4621,653 -9999 -9999 -9999 
-9999 -9999 -9999 -9999 -9999 -9999 -9999 -9999 -9999 -9999 -9999 -9999 -9999 -9999 -9999 -9999 -9999 -4558,463 -4571,78 -4590,299 -4611,187 -4642,811 -4676,035 -4709,137 -4739,502 -4776,708 -4799,978 -4795,714 -4780,492 -4790,156 -4802,145 -4824,658 -4845,878 -4862,453 -4882,142 -4925,95 -4966,921 -4980,807 -4986,407 -4988,141 -4994,041 -4998,896 -5007,699 -5016,679 -5028,068 -5040,893 -5053,964 -5054,601 -5054,688 -5044,468 -5037,85 -5031,006 -5030,216 -5040,042 -5053,067 -5057,45 -5062,109 -5069,155 -5076,147 -5081 -5084,614 -5090,423 -5096,612 -5102,399 -5107,143 -5104,061 -5099,103 -5099,336 -5101,646 -5103,098 -5106,808 -5112,675 -5119,834 -5122,977 -5127,868 -5121,599 -5117,041 -5109,568 -5098,232 -5058,68 -5015,325 -4974,814 -4940,47 -4920,623 -4907,98 -4902,379 -4898,831 -4899,709 -4895,004 -4876,274 -4851,055 -4825,844 -4799,029 -4767,635 -4739,658 -4722,648 -4714,057 -4706,496 -4711,776 -4740,311 -4773,828 -4784,831 -4790,42 -4788,931 -4787,264 -4795,282 -4800,54 -4791,634 -4778,588 -4763,494 -4750,273 -4751,17 -4750,699 -4744,082 -4733,202 -4715,158 -4692,395 -4667,791 -4642,275 -4638,859 -4639,633 -4644,95 -4651,997 -4663,587 -4674,93 -4676,407 -4672,681 -4658,937 -4641,28 -4628,111 -4618,497 -4617,317 -4617,484 -4615,203 -4611,72 -4607,854 -9999 -9999 
-9999 -9999 -9999 -9999 -9999 -9999 -9999 -9999 -9999 -9999 -9999 -9999 -9999 -9999 -9999 -9999 -9999 -4544,702 -4560,138 -4579,011 -4601,374 -4632,649 -4666,232 -4699,099 -4732,44 -4768,549 -4794,311 -4793,336 -4783,979 -4779,913 -4784,975 -4803,394 -4826,343 -4846,862 -4872,372 -4911,673 -4949,515 -4969,087 -4978,952 -4982,843 -4987,403 -4994,514 -5003,692 -5013,11 -5024,058 -5037,177 -5046,859 -5044,691 -5038,072 -5032,582 -5028,265 -5025,091 -5026,45 -5035,204 -5046,907 -5052,793 -5059,061 -5066,66 -5074,585 -5080,131 -5084,676 -5090,58 -5097,662 -5105,477 -5111,035 -5108,05 -5103,248 -5103,38 -5105,944 -5108,776 -5112,872 -5119,075 -5126,118 -5131,283 -5135,244 -5132,304 -5125,925 -5113,671 -5091,926 -5050,871 -5003,708 -4960,941 -4925,382 -4903,664 -4890,468 -4884,885 -4883,928 -4886,034 -4883,47 -4865,849 -4841,175 -4815,995 -4788,376 -4756,671 -4726,74 -4709,571 -4699,437 -4702,003 -4714,07 -4741,339 -4768,837 -4778,817 -4782,518 -4783,186 -4785,454 -4790,917 -4792,897 -4781,591 -4766,216 -4753,819 -4743,934 -4737,347 -4730,93 -4723,87 -4714,923 -4702,702 -4683,647 -4651,381 -4619,74 -4608,805 -4607,17 -4616,044 -4625,688 -4633,366 -4637,764 -4638,027 -4634,445 -4628,034 -4618,684 -4607,484 -4599,685 -4601,131 -4605,066 -4603,079 -4600,016 -4597,253 -9999 -9999 
-9999 -9999 -9999 -9999 -9999 -9999 -9999 -9999 -9999 -9999 -9999 -9999 -9999 -9999 -9999 -9999 -9999 -4534,275 -4552,156 -4572,363 -4594,524 -4626,17 -4659,172 -4690,086 -4723,968 -4760,294 -4792,019 -4788,643 -4782,686 -4765,606 -4763,215 -4780,51 -4807,296 -4829,064 -4856,717 -4894,745 -4932,97 -4953,872 -4966,618 -4971,136 -4974,719 -4985,497 -4996,659 -5006,16 -5016,093 -5030,914 -5040,181 -5033,702 -5019,701 -5019,381 -5017,119 -5015,841 -5016,918 -5024,114 -5035,858 -5041,725 -5050,71 -5060,676 -5071,696 -5078,42 -5083,513 -5088,618 -5095,395 -5105,513 -5114,341 -5110,743 -5105,138 -5105,367 -5107,86 -5111,733 -5115,671 -5120,688 -5126,072 -5131,452 -5135,771 -5135,345 -5128,548 -5112,908 -5085,277 -5041,285 -4990,582 -4947,359 -4909,656 -4887,882 -4873,419 -4867,604 -4868,206 -4872,606 -4875,257 -4857,542 -4833,248 -4809,806 -4783,479 -4752,956 -4720,874 -4706,811 -4692,609 -4703,851 -4716,343 -4741,178 -4763,585 -4767,971 -4770,11 -4773,05 -4779,277 -4783,957 -4785,81 -4770,271 -4752,169 -4743,953 -4737,831 -4724,993 -4712,667 -4704,536 -4697,358 -4692,719 -4682,307 -4643,173 -4603,819 -4590,725 -4584,847 -4597,52 -4607,368 -4609,028 -4605,127 -4603,816 -4599,899 -4599,718 -4597,196 -4585,635 -4576,72 -4581,035 -4589,775 -4586,386 -4584,168 -4583,668 -9999 -9999 
-9999 -9999 -9999 -9999 -9999 -9999 -9999 -9999 -9999 -9999 -9999 -9999 -9999 -9999 -9999 -9999 -9999 -4525,613 -4546,818 -4570,378 -4595,937 -4621,552 -4648,326 -4673,972 -4702,654 -4734,339 -4757,972 -4755,715 -4743,357 -4730,383 -4727,434 -4749,146 -4778,324 -4804,012 -4832,961 -4871,542 -4908,876 -4933,662 -4949,409 -4957,79 -4965,567 -4976,779 -4989,688 -4998,846 -5010,273 -5026,38 -5038,528 -5033,439 -5023,303 -5018,821 -5014,613 -5008,016 -5002,625 -5005,346 -5011,529 -5021,016 -5032,914 -5049,046 -5064,779 -5074,849 -5081,55 -5084,495 -5089,163 -5100,675 -5110,93 -5110,842 -5107,844 -5106,862 -5108,974 -5114,498 -5119,599 -5120,23 -5121,112 -5127,792 -5134,99 -5136,99 -5131,762 -5113,714 -5083,317 -5036,92 -4986,13 -4941,571 -4903,834 -4878,32 -4859,188 -4849,817 -4847,076 -4853,282 -4857,459 -4848,687 -4831,583 -4809,871 -4786,742 -4766,818 -4749,157 -4736,94 -4730,139 -4731,572 -4737,443 -4744,509 -4749,369 -4750,171 -4749,62 -4755,479 -4762,896 -4768,321 -4768,419 -4756,18 -4741,491 -4731,865 -4723,586 -4710,531 -4697,19 -4687,057 -4679,907 -4677,968 -4668,893 -4638,255 -4606,652 -4594,302 -4591,909 -4597,428 -4600,659 -4597,287 -4588,469 -4581,879 -4574,945 -4574,781 -4572,332 -4561,642 -4552,083 -4552,241 -4556,59 -4558,379 -4561,006 -4564,31 -4565,57 -9999 
-9999 -9999 -9999 -9999 -9999 -9999 -9999 -9999 -9999 -9999 -9999 -9999 -9999 -9999 -9999 -9999 -9999 -4516,573 -4539,901 -4565,417 -4593,305 -4611,827 -4632,826 -4651,206 -4673,639 -4703,67 -4725,374 -4720,645 -4702,462 -4695,672 -4690,659 -4721,06 -4753,177 -4779,272 -4806,894 -4848,989 -4888,153 -4914,486 -4931,982 -4941,57 -4951,583 -4962,899 -4978,668 -4985,994 -4998,413 -5018,253 -5038,197 -5033,265 -5026,678 -5021,011 -5016,139 -5003,85 -4990,469 -4990,108 -4990,022 -5002,211 -5014,979 -5037,103 -5057,823 -5069,904 -5078,696 -5078,762 -5079,997 -5094,396 -5107,836 -5108,789 -5107,483 -5105,582 -5107,404 -5115,826 -5123,654 -5118,708 -5113,247 -5121,897 -5132,443 -5136,396 -5134,359 -5114,077 -5083,808 -5033,618 -4982,277 -4939,388 -4902,271 -4876,218 -4851,198 -4837,312 -4827,664 -4837,516 -4845,794 -4844,009 -4833,586 -4814,147 -4794,076 -4785,391 -4780,686 -4769,721 -4768,35 -4760,369 -4760,202 -4751,448 -4740,805 -4737,734 -4731,466 -4739,53 -4746,391 -4751,801 -4751,921 -4740,268 -4727,115 -4717,154 -4708,685 -4695,339 -4681,611 -4670,565 -4662,085 -4664,836 -4661,431 -4635,543 -4609,21 -4603,634 -4606,18 -4607,358 -4605,312 -4597,716 -4583,032 -4571,834 -4557,422 -4556,132 -4551,933 -4537,501 -4523,618 -4519,888 -4520,27 -4525,222 -4532,409 -4540,221 -4546,263 -9999 
-9999 -9999 -9999 -9999 -9999 -9999 -9999 -9999 -9999 -9999 -9999 -9999 -9999 -9999 -9999 -9999 -9999 -4506,306 -4529,813 -4550,174 -4569,393 -4588,387 -4607,373 -4622,745 -4642,747 -4675,233 -4701,024 -4701,312 -4691,383 -4691,411 -4698,127 -4714,473 -4735,824 -4763,107 -4794,27 -4834,552 -4872,362 -4897,958 -4913,019 -4920,898 -4926,125 -4937,483 -4949,392 -4962,479 -4976,712 -4997,124 -5014,377 -5019,761 -5019,811 -5018,188 -5014,983 -5006,991 -4998,171 -4992,776 -4991,681 -4998,61 -5010,923 -5029,566 -5047,614 -5060,785 -5069,075 -5073,604 -5078,435 -5089,248 -5098,982 -5101,894 -5101,122 -5100,582 -5103,412 -5113,185 -5121,365 -5117,183 -5111,776 -5115,377 -5122,284 -5127,493 -5125,214 -5104,16 -5070,872 -5024,601 -4977,6 -4941,876 -4913,685 -4889,317 -4866,841 -4841,622 -4824,874 -4834,007 -4846,038 -4844,246 -4834,695 -4821,822 -4808,973 -4799,451 -4790,436 -4778,832 -4769,771 -4767,268 -4766,384 -4761,009 -4753,383 -4745,413 -4738,502 -4736,66 -4736,522 -4737,642 -4733,976 -4722,103 -4707,867 -4699,38 -4691,392 -4679,814 -4667,596 -4658,547 -4653,741 -4654,313 -4651,197 -4632,466 -4614,587 -4612,611 -4618,19 -4619,788 -4619,143 -4610,328 -4597,788 -4579,581 -4561,822 -4546,806 -4532,295 -4514,754 -4498,264 -4490,255 -4487,525 -4491,037 -4498,434 -4509,699 -4516,628 -9999 
-9999 -9999 -9999 -9999 -9999 -9999 -9999 -9999 -9999 -9999 -9999 -9999 -9999 -9999 -9999 -9999 -9999 -9999 -4519,625 -4533,305 -4542,619 -4561,748 -4580,765 -4592,841 -4609,767 -4651,428 -4688,448 -4691,625 -4686,529 -4694,26 -4710,524 -4715,346 -4726,608 -4755,008 -4786,182 -4826,554 -4864,982 -4889,41 -4902,21 -4907,899 -4906,282 -4919,932 -4927,586 -4945,171 -4957,621 -4979,412 -4994,763 -5006,825 -5011,606 -5014,382 -5014,809 -5011,355 -5007,321 -4997,621 -4994,733 -4997,641 -5008,944 -5025,522 -5041,475 -5055,098 -5062,63 -5070,607 -5077,178 -5086,104 -5093,284 -5096,634 -5095,015 -5094,328 -5095,838 -5108,35 -5119,896 -5113,923 -5106,533 -5106,615 -5109,535 -5115,179 -5114,743 -5091,452 -5057,904 -5014,452 -4969,605 -4941,826 -4922,453 -4900,965 -4885,138 -4849,392 -4822,363 -4836,17 -4853,633 -4847,658 -4837,116 -4830,064 -4823,22 -4812,739 -4799,407 -4785,458 -4767,639 -4772,11 -4772,71 -4771,184 -4767,718 -4755,883 -4747,96 -4737,678 -4730,623 -4729,266 -4722,963 -4708,707 -4690,188 -4684,186 -4677,187 -4665,773 -4653,393 -4645,311 -4642,18 -4641,712 -4641,809 -4625,306 -4611,122 -4613,408 -4622,896 -4623,255 -4626,254 -4615,632 -4607,441 -4582,312 -4562,455 -4536,248 -4514,506 -4495,058 -4475,412 -4463,962 -4456,698 -4459,362 -4466,534 -4482,625 -4491,539 -4488,547 
-9999 -9999 -9999 -9999 -9999 -9999 -9999 -9999 -9999 -9999 -9999 -9999 -9999 -9999 -9999 -9999 -9999 -9999 -4511,282 -4522,573 -4528,574 -4539,668 -4552,222 -4569,101 -4591,729 -4632,158 -4668,86 -4682,955 -4687,314 -4687,866 -4693,802 -4713,638 -4737,281 -4760,421 -4786,641 -4823,233 -4860,937 -4889,946 -4909,923 -4916,157 -4920,758 -4932,821 -4945,777 -4954,315 -4963,509 -4981,029 -4996,836 -5005,444 -5008,495 -5012,439 -5013,585 -5010,816 -5004,336 -4992,328 -4984,463 -4990,762 -5005,345 -5024,5 -5044,457 -5057,864 -5067,59 -5072,67 -5077,664 -5086,082 -5094,292 -5097,411 -5096,722 -5091,538 -5089,847 -5100,192 -5109,863 -5105,631 -5098,773 -5097,547 -5098,848 -5098,761 -5092,6 -5074,537 -5046,462 -5009,115 -4969,737 -4936,376 -4909,023 -4891,588 -4875,9 -4854,972 -4840,16 -4842,835 -4849,678 -4847,074 -4841,259 -4837,226 -4833,886 -4828,775 -4822,15 -4810,733 -4800,302 -4794,432 -4788,815 -4778,165 -4765,82 -4753,945 -4744,496 -4736,044 -4730,778 -4729,311 -4723,972 -4708,096 -4689,155 -4678,617 -4668,4 -4654,841 -4640,118 -4628,437 -4620,029 -4618,412 -4616,816 -4609,883 -4603,215 -4600,67 -4601,457 -4600,521 -4598,598 -4589,467 -4577,36 -4556,44 -4535,181 -4513,772 -4494,982 -4482,307 -4467,818 -4446,256 -4429,604 -4436,711 -4451,649 -4467,487 -4476,722 -4471,779 
-9999 -9999 -9999 -9999 -9999 -9999 -9999 -9999 -9999 -9999 -9999 -9999 -9999 -9999 -9999 -9999 -9999 -9999 -4504,896 -4514,066 -4518,159 -4525,387 -4532,404 -4555,078 -4578,374 -4619,061 -4655,751 -4674,42 -4687,506 -4681,163 -4676,757 -4716,415 -4753,942 -4769,177 -4786,028 -4820,133 -4858,326 -4889,938 -4918,143 -4922,875 -4933,085 -4946,888 -4967,777 -4967,175 -4972,137 -4989,38 -5007,666 -5012,12 -5010,896 -5015,5 -5015,584 -5011,569 -5002,705 -4986,739 -4971,798 -4982,68 -4999,388 -5020,108 -5045,068 -5057,74 -5071,293 -5072,862 -5075,465 -5084,521 -5094,989 -5097,207 -5098,258 -5087,292 -5079,985 -5090,713 -5101,189 -5095,017 -5087,038 -5086,495 -5087,804 -5083,382 -5073,511 -5060,529 -5038,757 -5006,133 -4970,573 -4932,542 -4895,504 -4882,598 -4867,595 -4858,198 -4852,42 -4847,341 -4846,671 -4845,508 -4843,18 -4841,558 -4840,987 -4840,303 -4841,474 -4831,234 -4827,751 -4813,302 -4803,405 -4782,357 -4760,199 -4747,382 -4737,173 -4731,751 -4730,082 -4732,062 -4731,134 -4713,249 -4691,656 -4678,359 -4664,569 -4647,543 -4629,234 -4613,772 -4598,085 -4595,668 -4591,943 -4590,867 -4588,808 -4579,902 -4571,715 -4567,674 -4561,566 -4551,718 -4538,106 -4521,367 -4502,58 -4489,606 -4475,899 -4473,472 -4467,296 -4435,331 -4405,781 -4421,23 -4442,424 -4456,893 -4467,043 -4456,991 
-9999 -9999 -9999 -9999 -9999 -9999 -9999 -9999 -9999 -9999 -9999 -9999 -9999 -9999 -9999 -9999 -9999 -9999 -4479,86 -4500,905 -4515,101 -4526,359 -4539,703 -4563,961 -4591,323 -4614,442 -4636,084 -4656,259 -4673,439 -4686,858 -4703,824 -4735,615 -4765,808 -4774,346 -4784,57 -4814,121 -4848,406 -4873,345 -4891,57 -4903,836 -4917,267 -4934,041 -4952,126 -4962,383 -4974,593 -4993,755 -5013,427 -5023,476 -5028,512 -5027,778 -5023,708 -5016,644 -5005,817 -4993,218 -4982,788 -4984,16 -4991,212 -5004,198 -5020,191 -5039,619 -5057,083 -5064,74 -5069,746 -5076,957 -5083,262 -5085,654 -5084,818 -5079,413 -5076,17 -5081,18 -5085,739 -5081,285 -5074,74 -5073,792 -5074,106 -5071,55 -5064,612 -5051,847 -5032,242 -5002,845 -4971,296 -4942,603 -4916,33 -4894,923 -4876,008 -4860,755 -4850,793 -4844,777 -4843,133 -4843,78 -4843,353 -4841,933 -4839,5 -4836,492 -4831,992 -4821,955 -4813,149 -4806,835 -4799,66 -4782,475 -4761,864 -4742,935 -4729,103 -4725,446 -4727,87 -4730,429 -4729,956 -4718,204 -4702,098 -4681,64 -4662,197 -4643,47 -4626,69 -4610,406 -4596,317 -4584,961 -4575,928 -4571,427 -4566,592 -4555,973 -4543,866 -4537,025 -4527,767 -4515,89 -4501,707 -4492,163 -4482,521 -4476,663 -4471,386 -4464,735 -4455,182 -4434,613 -4418,13 -4420,567 -4430,605 -4439 -4443,089 -4436,56 
-9999 -9999 -9999 -9999 -9999 -9999 -9999 -9999 -9999 -9999 -9999 -9999 -9999 -9999 -9999 -9999 -9999 -9999 -4457,087 -4488,664 -4514,422 -4530,265 -4547,474 -4573,849 -4605,308 -4610,032 -4617,59 -4640,648 -4662,849 -4693,919 -4726,917 -4751,489 -4777,362 -4773,074 -4773,897 -4804,788 -4839,114 -4855,149 -4861,975 -4878,257 -4892,768 -4912,285 -4930,444 -4949,816 -4969,014 -4992,232 -5016,141 -5030,695 -5043,728 -5039,279 -5033,607 -5025,913 -5014,516 -5005,499 -4997,241 -4990,815 -4986,868 -4991,082 -4995,407 -5020,719 -5043,216 -5055,381 -5062,598 -5069,136 -5071,661 -5073,429 -5071,278 -5070,367 -5070,026 -5072,021 -5073,293 -5068,965 -5062,077 -5061,681 -5061,627 -5061,622 -5058,092 -5044,304 -5026,785 -4999,233 -4971,925 -4954,022 -4938,04 -4908,05 -4883,007 -4858,515 -4843,145 -4838,043 -4838,879 -4843,489 -4844,683 -4841,926 -4835,412 -4828,316 -4817,925 -4804,889 -4789,951 -4793,437 -4793,302 -4779,993 -4761,501 -4736,169 -4716,433 -4714,186 -4720,441 -4723,301 -4725,065 -4716,309 -4705,553 -4677,523 -4654,128 -4634,375 -4620,586 -4604,499 -4593,516 -4574,73 -4560,006 -4552,487 -4546,523 -4535,899 -4521,385 -4515,091 -4502,871 -4489,488 -4473,133 -4471,543 -4467,477 -4465,301 -4464,536 -4451,924 -4442,029 -4430,952 -4425,279 -4417,888 -4417,441 -4418,989 -4418,793 -4414,083 
-9999 -9999 -9999 -9999 -9999 -9999 -9999 -9999 -4163,199 -4178,82 -4196,792 -4212,427 -4230,832 -4260,631 -4295,283 -4334,892 -4372,964 -4406,776 -4439,003 -4477,71 -4512,042 -4529,597 -4544,829 -4565,581 -4585,372 -4596,124 -4608,532 -4639,22 -4671,775 -4696,525 -4718,773 -4740,333 -4757,166 -4759,296 -4765,613 -4795,824 -4829,61 -4846,331 -4854,602 -4864,943 -4876,732 -4896,655 -4917,811 -4938,336 -4959,53 -4982,432 -5004,682 -5020,144 -5031,857 -5038,152 -5041,732 -5038,701 -5032 -5020,637 -5010,298 -5003,514 -4999,835 -4997,857 -5000,215 -5015,41 -5033,639 -5049,479 -5061,708 -5067,697 -5069,522 -5068,521 -5065,397 -5063,984 -5063,198 -5063,6 -5063,609 -5061,907 -5058,335 -5053,825 -5050,722 -5051,041 -5047,467 -5030,636 -5009,623 -4993,306 -4976,836 -4957,299 -4934,262 -4903,704 -4873,312 -4846,274 -4828,462 -4829,49 -4838,359 -4847,731 -4852,913 -4845,249 -4833,596 -4823,947 -4813,502 -4799,588 -4788,201 -4788,03 -4786,62 -4773,759 -4753,078 -4726,344 -4703,421 -4697,257 -4698,806 -4706,209 -4708,274 -4696,275 -4676,637 -4653,342 -4631,179 -4611,574 -4595,179 -4582,236 -4570,328 -4556,002 -4543,17 -4533,107 -4526,792 -4526,014 -4523,645 -4510,497 -4494,53 -4481,076 -4470,615 -4466,475 -4461,21 -4446,684 -4431,704 -4424,247 -4419,297 -4412,834 -4407,967 -4402,181 -4399,059 -4397,319 -4395,022 -4391,025 
-9999 -9999 -9999 -9999 -4135,64 -4128,698 -4120,679 -4120,403 -4124,711 -4140,109 -4157,443 -4178,946 -4201,014 -4242,813 -4286,082 -4331,185 -4372,905 -4399,129 -4423,227 -4467,913 -4510,615 -4524,956 -4537,552 -4556,966 -4570,544 -4587,528 -4601,299 -4642,867 -4684,751 -4697,157 -4705,058 -4724,378 -4737,107 -4742,245 -4749,55 -4785,175 -4824,68 -4841,819 -4851,99 -4857,768 -4864,066 -4885,105 -4907,682 -4925,827 -4945,937 -4967,909 -4989,624 -5003,781 -5013,844 -5029,877 -5044,604 -5046,534 -5046,257 -5031,5 -5019,267 -5014,775 -5014,767 -5008,371 -5006,992 -5013,75 -5026,896 -5044,875 -5062,414 -5067,958 -5070,169 -5067,32 -5062,479 -5060 -5057,524 -5056,872 -5056,291 -5056,996 -5056 -5046,211 -5038,68 -5040,903 -5040,268 -5018,703 -4992,373 -4988,28 -4981,746 -4958,109 -4927,935 -4895,356 -4861,179 -4833,157 -4811,454 -4820,727 -4837,057 -4850,397 -4861,642 -4847,509 -4830,454 -4819,938 -4811,037 -4795,731 -4785,892 -4784,92 -4783,931 -4769,603 -4747,388 -4719,072 -4691,344 -4684,695 -4680,505 -4693,246 -4695,924 -4676,566 -4645,913 -4625,835 -4604,99 -4586,582 -4568,083 -4558,374 -4545,771 -4535,006 -4524,54 -4512,778 -4505,438 -4514,993 -4526,467 -4505,196 -4486,045 -4473,757 -4467,767 -4461,529 -4456,291 -4427,342 -4396,505 -4394,807 -4393,708 -4388,383 -4383,918 -4380,265 -4377,324 -4374,555 -4371,403 -4367,701 
-9999 -9999 -4100,596 -4106,318 -4110,33 -4103,717 -4095,628 -4093,301 -4097,022 -4113,589 -4135,272 -4164,823 -4198,187 -4240,343 -4284,985 -4329,486 -4369,916 -4398,316 -4424,518 -4456,745 -4487,951 -4512,053 -4535,771 -4564,539 -4590,014 -4603,747 -4618,136 -4647,935 -4679,011 -4694,445 -4705,645 -4718,739 -4729,688 -4733,305 -4742,121 -4771,544 -4806,741 -4831,261 -4849,413 -4855,319 -4862,082 -4877,734 -4895,229 -4909,338 -4925,279 -4949,82 -4973,813 -4989,784 -5001,826 -5015,82 -5029,155 -5037,717 -5040,156 -5030,115 -5019,059 -5017,396 -5017,556 -5011,781 -5006,859 -5009,667 -5018,995 -5036,031 -5053,428 -5062,793 -5067,869 -5067,239 -5064,664 -5059,405 -5054,609 -5052,91 -5051,856 -5051,185 -5047,318 -5036,431 -5027,225 -5029,925 -5030,115 -5015,16 -4997,483 -4989,81 -4981,117 -4957,975 -4928,062 -4893,096 -4858,681 -4834,675 -4818,611 -4818,937 -4828,04 -4840,696 -4848,087 -4842,093 -4827,535 -4812,62 -4797,729 -4785,246 -4777,838 -4779,013 -4779,081 -4767,196 -4747,187 -4723,072 -4702,198 -4694,148 -4693,48 -4696,432 -4693,236 -4670,347 -4639,276 -4610,814 -4585,73 -4572,918 -4561,259 -4548,153 -4531,774 -4517,514 -4503,446 -4494,521 -4488,896 -4489,9 -4489,332 -4478,375 -4465,558 -4455,156 -4447,999 -4440,058 -4430,969 -4413,128 -4393,793 -4379,429 -4367,344 -4362,849 -4359,037 -4357,509 -4355,076 -4351,658 -4347,838 -4344,11 
-9999 -9999 -4072,134 -4079,02 -4086,322 -4079,6 -4073,126 -4072,879 -4076,8 -4098,304 -4123,256 -4160,973 -4201,686 -4242,771 -4285,771 -4327,966 -4368,566 -4397,288 -4424,609 -4446,621 -4467,42 -4498,542 -4531,548 -4572,849 -4613,699 -4620,198 -4629,425 -4649,436 -4672,591 -4687,155 -4701,145 -4710,835 -4723,312 -4722,514 -4727,325 -4752,357 -4784,52 -4812,476 -4841,008 -4846,867 -4855,744 -4870,296 -4885,13 -4894,279 -4904,186 -4933,996 -4962,081 -4977,821 -4988,965 -4999,476 -5010,327 -5024,77 -5032,663 -5025,455 -5013,967 -5017,587 -5020,383 -5014,337 -5005,302 -5005,225 -5009,415 -5026,062 -5043,98 -5054,657 -5062,766 -5064,13 -5065,604 -5058,493 -5052,1 -5051,006 -5049,452 -5047,524 -5041,792 -5028,595 -5015,394 -5021,769 -5025,073 -5012,332 -4998,809 -4988,67 -4979,874 -4955,224 -4928,523 -4894,486 -4861,16 -4843,322 -4828,682 -4819,396 -4820,155 -4835,362 -4843,084 -4843,458 -4828,258 -4808,515 -4786,32 -4774,644 -4767,035 -4772,938 -4777,559 -4767,056 -4748,966 -4727,487 -4710,506 -4702,021 -4704,276 -4698,738 -4694,138 -4667,146 -4636,961 -4603,393 -4572,954 -4569,321 -4564,798 -4548,609 -4526,835 -4509,02 -4488,557 -4481,528 -4473,908 -4465,36 -4452,368 -4447,428 -4438,911 -4429,295 -4421,406 -4412,099 -4403,363 -4398,473 -4393,426 -4370,552 -4347,313 -4345,249 -4339,852 -4338,856 -4334,819 -4329,434 -4324,265 -4320,074 
-9999 -9999 -4045,593 -4049,291 -4053,372 -4054,062 -4055,211 -4064,905 -4079,634 -4100,535 -4127,932 -4164,292 -4204,708 -4243,194 -4281,576 -4320,305 -4356,983 -4388,151 -4416,354 -4441,052 -4464,762 -4491,131 -4521,992 -4564,344 -4602,196 -4614,542 -4623,267 -4641,8 -4660,795 -4668,428 -4674,05 -4685,838 -4698,046 -4704,222 -4711,447 -4727,643 -4748,689 -4773,541 -4798,304 -4820,637 -4841,931 -4861,297 -4877,835 -4888,08 -4900,138 -4927,13 -4953,397 -4966,536 -4974,692 -4983,648 -4995,438 -5013,091 -5027,298 -5024,839 -5020,469 -5021,454 -5024,509 -5021,608 -5015,865 -5007,942 -5005,353 -5018,503 -5033,271 -5042,191 -5046,357 -5051,857 -5054,813 -5054,551 -5052,598 -5052,996 -5052,428 -5046,999 -5038,962 -5029,428 -5021,323 -5020,252 -5016,797 -5001,646 -4985,452 -4974,161 -4962,511 -4939,548 -4916,375 -4898,943 -4882,173 -4860,922 -4839,177 -4821,432 -4819,379 -4848,031 -4874,158 -4864,532 -4840,08 -4815,525 -4792,764 -4773,394 -4762,117 -4768,028 -4774,989 -4765,009 -4747,298 -4723,932 -4703,113 -4689,262 -4682,02 -4676,949 -4669,66 -4651,17 -4628,649 -4604,809 -4586,12 -4578,154 -4572,596 -4557,181 -4539,158 -4518,051 -4497,492 -4481,773 -4467,298 -4454,669 -4441,282 -4426,397 -4411,721 -4400,233 -4390,457 -4383,052 -4376,213 -4376,105 -4375,235 -4365,455 -4356,365 -4348,138 -4340,297 -4328,786 -4317,181 -4307,411 -4300,06 -4295,141 
-9999 -4032,226 -4023,101 -4026,363 -4028,213 -4035,528 -4041,975 -4062,171 -4085,728 -4104,222 -4131,209 -4166,145 -4206,977 -4242,054 -4275,684 -4311,323 -4344,911 -4377,517 -4407,623 -4436,55 -4464,117 -4484,944 -4508,446 -4551,817 -4589,595 -4601,006 -4607,159 -4629,031 -4648,928 -4647,44 -4642,976 -4659,474 -4674,208 -4686,12 -4694,358 -4703,935 -4714,077 -4735,81 -4755,985 -4793,189 -4826,885 -4852,244 -4873,864 -4885,966 -4897,519 -4924,151 -4949,104 -4955,865 -4959,562 -4966,349 -4976,443 -4996,794 -5018,689 -5015,684 -5017,001 -5017,616 -5024,777 -5025,846 -5026,192 -5011,607 -5001,721 -5017,189 -5031,263 -5037,245 -5034,772 -5044,744 -5048,65 -5053,78 -5053,907 -5055,393 -5056,083 -5046,833 -5037,419 -5031,69 -5026,545 -5018,608 -5008,599 -4985,851 -4964,001 -4952,579 -4941,664 -4917,988 -4898,364 -4901,601 -4904,684 -4878,772 -4849,098 -4821,713 -4812,158 -4861,208 -4912,555 -4885,608 -4849,307 -4821,604 -4799,387 -4771,688 -4752,525 -4759,561 -4770,543 -4756,884 -4739,729 -4712,531 -4686,672 -4667,546 -4651,726 -4648,464 -4641,775 -4629,818 -4615,079 -4600,452 -4591,874 -4579,896 -4574,95 -4558,598 -4547,338 -4525,71 -4507,061 -4484,681 -4462,841 -4446,563 -4432,866 -4407,492 -4386,178 -4374,32 -4363,614 -4359,825 -4351,731 -4352,676 -4352,525 -4351,521 -4357,663 -4344,911 -4337,283 -4315,165 -4296,378 -4282,831 -4273,851 -4268,61 
-9999 -4024,717 -4020,726 -4022,053 -4025,79 -4035,066 -4045,832 -4062,936 -4080,865 -4097,363 -4120,392 -4158,586 -4202,097 -4238,696 -4272,992 -4304,641 -4336,091 -4368,678 -4400,6 -4429,703 -4457,433 -4481,833 -4508,542 -4542,627 -4573,008 -4587,222 -4597,77 -4614,876 -4629,755 -4631,426 -4633,033 -4647,335 -4664,151 -4676,077 -4684,731 -4691,74 -4701,439 -4720,926 -4745,408 -4779,253 -4812,878 -4841,297 -4866,03 -4888,038 -4907,387 -4922,157 -4934,081 -4941,332 -4946,348 -4949,324 -4954,077 -4966,043 -4976,964 -4979,977 -4982,942 -4993,378 -5005,964 -5014,882 -5019,144 -5013,703 -5013,315 -5029,926 -5048,07 -5051,121 -5051,11 -5056,935 -5063,884 -5062,399 -5058,837 -5053,653 -5048,68 -5041,77 -5035,394 -5031,402 -5025,434 -5009,412 -4988,852 -4964,966 -4942,552 -4927,184 -4912,456 -4894,607 -4884,173 -4898,842 -4909,942 -4886,69 -4852,959 -4827,417 -4821,802 -4856,746 -4889,483 -4876,303 -4845,266 -4816,51 -4790,649 -4766,308 -4748,515 -4742,241 -4738,663 -4729,925 -4716,106 -4693,076 -4669,129 -4649,711 -4634,68 -4627,015 -4619,264 -4605,893 -4591,449 -4578,775 -4568,237 -4553,998 -4541,745 -4530,935 -4522,875 -4513,738 -4504,26 -4482,417 -4457,859 -4429,62 -4403,246 -4382,746 -4367,339 -4359,003 -4353,934 -4354,461 -4351,238 -4333,944 -4316 -4310,796 -4310,388 -4307,622 -4301,996 -4284,626 -4266,71 -4253,338 -4244,717 -4240,13 
-9999 -4019,765 -4021,609 -4024,882 -4031,801 -4044,089 -4055,631 -4068,632 -4079,054 -4089,4 -4103,853 -4146,224 -4194,362 -4230,498 -4266,704 -4295,522 -4325,644 -4358,389 -4391,855 -4420,041 -4448,822 -4476,25 -4505,091 -4532,218 -4558,179 -4571,551 -4584,144 -4599,068 -4612,663 -4615,231 -4620,792 -4636,717 -4657,4 -4667,986 -4677,43 -4683,122 -4692,925 -4713,361 -4740,382 -4771,214 -4803,207 -4832,222 -4858,581 -4889,155 -4915,972 -4918,074 -4917,979 -4926,012 -4933,784 -4933,517 -4931,979 -4937,34 -4938,132 -4944,051 -4945,823 -4966,789 -4984,998 -5000,246 -5009,713 -5010,221 -5016,644 -5038,915 -5065,29 -5060,823 -5059,923 -5061,998 -5073,982 -5063,791 -5057,261 -5046,083 -5037,502 -5033,439 -5029,747 -5027,309 -5021,938 -4997,445 -4968,517 -4943,812 -4920,372 -4904,456 -4888,577 -4874,232 -4865,64 -4895,506 -4920,333 -4893,567 -4855,237 -4832,313 -4823,419 -4851,777 -4873,979 -4865,29 -4836,24 -4807,596 -4778,843 -4757,641 -4740,463 -4722,947 -4705,492 -4699,66 -4690,037 -4670,055 -4648,79 -4630,895 -4616,163 -4605,095 -4596,083 -4577,93 -4561,046 -4547,869 -4535,563 -4517,682 -4498,956 -4492,248 -4486,373 -4487,215 -4490,096 -4468,858 -4446,769 -4408,856 -4371,677 -4359,198 -4350,952 -4348,06 -4346,674 -4350,882 -4353,369 -4315,117 -4276,697 -4267,209 -4258,172 -4262,98 -4261,863 -4247,38 -4231,241 -4220,268 -4213,628 -4210,444 
-9999 -4010,214 -4012,739 -4027,174 -4046,77 -4059,623 -4071,694 -4081,968 -4089,62 -4092,745 -4102,032 -4134,279 -4174,022 -4209,841 -4244,392 -4279,435 -4313,036 -4343,925 -4373,429 -4404,35 -4434,846 -4464,494 -4492,359 -4513,369 -4531,866 -4549,534 -4565,357 -4579,284 -4589,494 -4593,718 -4599,106 -4618,214 -4639,604 -4652,056 -4662,858 -4671,594 -4684,63 -4704,97 -4731,806 -4763,28 -4796,113 -4826,447 -4855,129 -4882,485 -4903,87 -4906,197 -4904,786 -4911,326 -4918,122 -4923,009 -4925,652 -4927,987 -4928,885 -4934,01 -4941,146 -4957,354 -4974,436 -4987,747 -4996,11 -4998,729 -5005,428 -5027,156 -5046,084 -5040,389 -5031 -5032,167 -5037,889 -5036,961 -5033,73 -5029,392 -5025,483 -5024,434 -5022,552 -5015,863 -5003,77 -4982,849 -4956,815 -4928,914 -4903,956 -4890,954 -4880,966 -4869,858 -4868,808 -4892,58 -4912,84 -4896,152 -4868,404 -4847,138 -4841,86 -4861,547 -4879,025 -4867,653 -4839,852 -4804,461 -4771,022 -4748,916 -4730,584 -4710,76 -4691,358 -4675,873 -4660,791 -4644,875 -4628,279 -4609,528 -4591,897 -4575,098 -4559,589 -4542,33 -4526,462 -4513,086 -4499,632 -4485,726 -4471,302 -4460,73 -4450,293 -4444,926 -4438,248 -4431,478 -4418,271 -4390,667 -4361,704 -4348,168 -4342 -4340,699 -4339,756 -4329,831 -4314,925 -4291,152 -4266,65 -4248,826 -4234,931 -4231,138 -4224,674 -4210,439 -4194,457 -4187,425 -4183,693 -4182,044 
-9999 -3998,712 -3998,071 -4022,834 -4056,618 -4069,061 -4084,454 -4094,943 -4103,478 -4098,986 -4098,831 -4123,906 -4155,992 -4189,683 -4222,568 -4264,985 -4302,979 -4332,122 -4356,715 -4390,102 -4420,826 -4450,782 -4478,346 -4493,819 -4506,751 -4529,792 -4548,795 -4562,831 -4571,673 -4577,07 -4578,052 -4599,63 -4620,148 -4630,476 -4643,326 -4654,557 -4671,346 -4693,044 -4720,621 -4754,085 -4788,742 -4819,241 -4848,157 -4870,61 -4890,044 -4892,381 -4891,686 -4901,247 -4907,975 -4918,544 -4926,116 -4928,078 -4929,025 -4933,646 -4941,891 -4953,015 -4967,674 -4977,805 -4984,917 -4986,088 -4987,811 -5011,454 -5027,221 -5013,322 -4991,793 -4994,482 -4997,754 -5006,178 -5008,008 -5011,452 -5011,901 -5014,253 -5014,513 -5003,458 -4986,614 -4969,723 -4948,025 -4917,627 -4889,268 -4881,557 -4877,759 -4865,363 -4864,128 -4885,648 -4907,833 -4893,057 -4873,9 -4854,721 -4851,215 -4870,748 -4891,334 -4872,075 -4843,604 -4801,232 -4762,286 -4741,722 -4723,284 -4701,141 -4679,383 -4654,886 -4633,24 -4619,572 -4606,529 -4585,211 -4564,432 -4541,8 -4521,114 -4505,039 -4491,665 -4481,129 -4468,813 -4460,261 -4450,237 -4439,121 -4423,494 -4411,83 -4391,97 -4398,751 -4396,3 -4377,408 -4353,55 -4339,698 -4332,018 -4329,691 -4329,738 -4304,532 -4275,927 -4268,271 -4260,085 -4238,905 -4220,153 -4210,684 -4198,927 -4182,892 -4163,923 -4161,985 -4160,545 -4160,438 
-9999 -3992,346 -3990,638 -4005,592 -4028,416 -4055,869 -4081,266 -4097,523 -4106,579 -4106,107 -4106,842 -4121,056 -4145,254 -4179,897 -4219,591 -4260,781 -4299,2 -4330,725 -4358,378 -4386,466 -4412,479 -4436,583 -4458,018 -4479,659 -4499,917 -4522,444 -4541,616 -4555,412 -4565,896 -4580,632 -4591,798 -4591,235 -4589,548 -4599,984 -4613,512 -4630,416 -4650,591 -4678,377 -4709,539 -4743,564 -4776,493 -4806,718 -4831,752 -4848,594 -4862,149 -4878,8 -4894,274 -4903,998 -4912,359 -4920,132 -4927,018 -4930,32 -4932,391 -4932,392 -4935,686 -4943,058 -4954,506 -4966,978 -4977,454 -4982,92 -4989,416 -5005,526 -5013,251 -4998,122 -4977,906 -4976,734 -4982,23 -4992,413 -4999,543 -5001,328 -5001,427 -5001,881 -5000,878 -4991,843 -4978,263 -4959,004 -4936,653 -4911,604 -4888,667 -4874,098 -4862,963 -4852,427 -4850,456 -4866,099 -4878,718 -4870,767 -4855,324 -4847,403 -4849,157 -4863,577 -4873,47 -4856,849 -4827,597 -4794,627 -4762,952 -4740,685 -4718,502 -4690,433 -4660,823 -4635,642 -4612,786 -4595,964 -4577,091 -4557,478 -4534,056 -4509,609 -4485,916 -4471,712 -4462,2 -4459,292 -4455,319 -4444,405 -4434,287 -4434,675 -4432,239 -4416,432 -4398,826 -4393,695 -4387,314 -4372,958 -4353,304 -4331,544 -4314,344 -4305,162 -4296,779 -4281,643 -4263,67 -4252,254 -4241,469 -4228,35 -4215,689 -4202,382 -4187,995 -4175,064 -4162,354 -4155,445 -4150,731 -4155,062 
-3998,946 -3989,353 -3983,924 -3991,189 -4001,787 -4043,262 -4078,526 -4099,224 -4111,107 -4114,037 -4114,206 -4119,27 -4134,525 -4171,574 -4218,841 -4259,572 -4299,638 -4333,683 -4364,259 -4388,016 -4409,409 -4428,938 -4444,624 -4473,08 -4499,185 -4522,808 -4542,962 -4556,1 -4564,994 -4588,777 -4611,513 -4588,852 -4564,69 -4578,428 -4590,804 -4612,018 -4633,192 -4667,703 -4701,775 -4736,553 -4767,067 -4796,583 -4818,322 -4828,664 -4834,583 -4864,827 -4895,693 -4903,821 -4913,927 -4918,97 -4925,685 -4929,205 -4932,27 -4925,688 -4923,713 -4928,675 -4939,247 -4956,107 -4972,406 -4982,083 -4992,144 -5006,879 -5012,459 -4992,695 -4968,716 -4968,571 -4975,369 -4986,213 -4995,619 -4991,563 -4988,22 -4985,641 -4984,502 -4976,638 -4967,959 -4946,865 -4925,403 -4906,132 -4887,848 -4867,913 -4849,987 -4839,502 -4834,167 -4850,557 -4858,813 -4852,062 -4834,801 -4837,184 -4841,569 -4853,288 -4858,073 -4842,09 -4813,493 -4791,171 -4765,283 -4744,603 -4720,699 -4685,646 -4647,768 -4625,882 -4603,321 -4586,711 -4560,998 -4543,132 -4515,663 -4489,254 -4459,848 -4447,86 -4438,957 -4443,776 -4448,71 -4433,352 -4420,834 -4436,657 -4450,687 -4428,228 -4409,65 -4397,785 -4388,408 -4373,518 -4353,754 -4322,604 -4296,329 -4283,518 -4269,849 -4266,137 -4257,24 -4240,931 -4224,88 -4218,656 -4214,33 -4200,642 -4185,859 -4178,311 -4171,475 -4162,542 -4152,862 -4161,84 
-4002,003 -3992,947 -3989,583 -4001,727 -4022,33 -4052,422 -4081,833 -4102,745 -4117,465 -4124,093 -4125,005 -4118,993 -4122,604 -4158,793 -4206,068 -4253,065 -4295,964 -4334,524 -4367,166 -4389,968 -4411,314 -4434,966 -4458,981 -4478,478 -4499,56 -4526,41 -4551,92 -4566,379 -4576,03 -4583,479 -4589,26 -4588,63 -4586,805 -4590,27 -4597,43 -4614,135 -4638,124 -4670,425 -4705,388 -4738,503 -4768,373 -4793,59 -4812,962 -4822,684 -4831,818 -4849,457 -4868,831 -4882,656 -4894,786 -4905,968 -4914,771 -4918,193 -4916,558 -4909,224 -4903,77 -4912,049 -4926,065 -4944,089 -4963,279 -4978,014 -4994,881 -5009,354 -5014,68 -4994,478 -4972,072 -4968,988 -4974,033 -4978,722 -4979,439 -4973,534 -4965,147 -4961,361 -4956,889 -4949,148 -4939,53 -4927,188 -4913,642 -4898,882 -4883,266 -4864,367 -4847,417 -4839,874 -4840,438 -4855,778 -4866,761 -4855,563 -4841,012 -4842,005 -4848,058 -4847,948 -4844,823 -4839,628 -4826,5 -4802,08 -4775,001 -4754,073 -4730,475 -4692,95 -4656,838 -4638,515 -4625,227 -4609,963 -4587,674 -4560,674 -4528,293 -4496,164 -4465,364 -4446,304 -4432,322 -4430,837 -4429,97 -4423,918 -4423,81 -4434,706 -4441,016 -4418,147 -4394,7 -4397,778 -4400,178 -4373,033 -4338,107 -4313,641 -4293,621 -4282,649 -4270,715 -4266,004 -4256,206 -4234,831 -4215,159 -4209,325 -4206,991 -4202,109 -4195,206 -4188,15 -4183,79 -4184,776 -4186,476 -4182,565 
-4008,398 -3999,908 -3997,062 -4017,05 -4046,003 -4064,214 -4086,446 -4104,882 -4122,923 -4133,351 -4138,584 -4121,678 -4110,309 -4152,398 -4200,392 -4252,022 -4295,307 -4335,69 -4369,402 -4388,159 -4408,53 -4437,105 -4471,158 -4480,324 -4495,142 -4526,684 -4559,775 -4573,246 -4583,12 -4574,274 -4566,167 -4590,125 -4612,787 -4607,563 -4606,71 -4618,264 -4643,064 -4673,771 -4709,971 -4740,771 -4769,604 -4789,828 -4808,105 -4815,648 -4826,099 -4832,233 -4840,813 -4858,915 -4873,482 -4891,863 -4904,299 -4908,336 -4904,07 -4896,098 -4884,931 -4897,896 -4912,335 -4927,508 -4946,704 -4961,624 -4985,63 -5003,408 -5017,255 -4993,121 -4969,11 -4968,995 -4975,326 -4974,546 -4967,69 -4960,125 -4945,355 -4940,352 -4930,913 -4921,447 -4910,573 -4906,394 -4900,685 -4890,197 -4879,037 -4862,663 -4847,588 -4844,516 -4847,324 -4864,249 -4881,242 -4859,712 -4842,449 -4843,976 -4853,718 -4841,736 -4832,393 -4840,844 -4844,479 -4814,025 -4781,601 -4762,877 -4744,062 -4701,336 -4664,694 -4656,823 -4656,859 -4645,31 -4626,575 -4591,358 -4553,574 -4517,374 -4483,613 -4460,332 -4436,613 -4426,551 -4414,955 -4410,417 -4417,769 -4427,238 -4434,794 -4406,287 -4372,139 -4397,521 -4419,304 -4375,959 -4326,413 -4317,108 -4306,291 -4301,539 -4286,301 -4277,692 -4263,116 -4231,647 -4205,561 -4203,696 -4204,301 -4206,26 -4205,213 -4197,088 -4193,324 -4203,913 -4217,428 -4198,312 
-4014,39 -4010,844 -4012,629 -4025,106 -4043,828 -4059,469 -4076,781 -4096,409 -4116,68 -4132,197 -4141,58 -4136,016 -4138,665 -4173,498 -4221,792 -4266,107 -4305,71 -4335,88 -4359,764 -4376,036 -4392,637 -4417,252 -4442,953 -4463,779 -4486,332 -4515,753 -4544,934 -4559,883 -4568,081 -4567,13 -4570,688 -4592,82 -4613,238 -4608,211 -4602,004 -4610,083 -4631,169 -4665,955 -4703,515 -4732,933 -4757,812 -4772,552 -4784,673 -4792,678 -4802,12 -4813,729 -4828,564 -4848,406 -4867,946 -4886,198 -4900,172 -4906,926 -4908,104 -4902,356 -4896,459 -4897,615 -4900,105 -4901,562 -4905,25 -4919,601 -4941,076 -4969,719 -4989,879 -4976,878 -4961,892 -4966,495 -4977,371 -4976,136 -4970,938 -4965,336 -4955,747 -4935,917 -4914,912 -4903,576 -4895,468 -4890,294 -4884,448 -4877,938 -4870,901 -4862,898 -4856,23 -4853,027 -4853,78 -4855,218 -4854,95 -4840,526 -4827,551 -4827,118 -4829,744 -4825,425 -4823,537 -4835,654 -4840,654 -4813,375 -4780,158 -4761,107 -4740,728 -4699,514 -4666,843 -4669,324 -4681,727 -4672,103 -4652,135 -4616,726 -4580,103 -4544,984 -4516,25 -4494,422 -4472,244 -4440,644 -4407,897 -4388,309 -4382,036 -4405,939 -4425,794 -4414,244 -4397,371 -4401,58 -4404,052 -4379,161 -4354,078 -4354,326 -4358,821 -4349,358 -4330,149 -4296,771 -4261,771 -4227,964 -4205,845 -4209,627 -4217,353 -4211,741 -4203,291 -4199,313 -4199,687 -4200,766 -4201,199 -4186,716 
-4021,764 -4021,528 -4024,196 -4027,36 -4036,434 -4049,379 -4063,019 -4082,823 -4104,583 -4125,595 -4144,352 -4145,87 -4156,412 -4188,935 -4240,237 -4275,497 -4312,629 -4331,971 -4347,991 -4361,271 -4373,255 -4395,956 -4414,014 -4443,01 -4469,563 -4496,243 -4523,595 -4537,534 -4547,598 -4554,558 -4567,068 -4590,04 -4611,858 -4600,498 -4587,893 -4596,347 -4613,925 -4653,816 -4692,57 -4716,265 -4737,631 -4745,63 -4754,472 -4763,479 -4774,14 -4794,396 -4817,534 -4841,235 -4864,994 -4882,06 -4896,77 -4904,881 -4912,704 -4909,012 -4908,117 -4900,241 -4892,083 -4879,551 -4864,757 -4876,872 -4890,677 -4929,323 -4960,48 -4949,899 -4939,731 -4954,443 -4975,904 -4973,023 -4970,47 -4969,562 -4969,235 -4934,884 -4901,718 -4891,77 -4885,925 -4879,158 -4871,02 -4866,434 -4862,271 -4861,271 -4861,143 -4854,771 -4851,035 -4836,06 -4823,063 -4813,747 -4804,385 -4805,996 -4805,147 -4806,685 -4808,028 -4826,077 -4836,781 -4804,999 -4766,521 -4750,874 -4733,927 -4686,006 -4648,822 -4665,709 -4695,297 -4681,576 -4663,438 -4626,867 -4594,673 -4562,813 -4541,876 -4526,797 -4512,917 -4462,293 -4409,456 -4378,604 -4352,125 -4394,584 -4429,274 -4425,096 -4417,243 -4403,926 -4392,425 -4380,03 -4374,559 -4389,66 -4410,809 -4390,866 -4367,322 -4306,893 -4254,984 -4221,336 -4201,774 -4216,291 -4232,83 -4213,834 -4194,246 -4192,513 -4194,812 -4182,299 -4172,065 -4160,581 
-4035,722 -4032,385 -4028,491 -4025,521 -4027,73 -4044,791 -4061,301 -4070,53 -4080,738 -4110,696 -4136,485 -4139,677 -4143,849 -4172,758 -4214,441 -4253,771 -4290,929 -4314,568 -4334,76 -4351,672 -4371,015 -4394,958 -4417,17 -4433,058 -4446,7 -4467,681 -4489,17 -4507,346 -4522,428 -4533,724 -4548,133 -4572,769 -4591,314 -4585,814 -4578,52 -4592,808 -4616,969 -4645,765 -4671,113 -4684,842 -4694,895 -4707,801 -4721,076 -4736,823 -4753,518 -4777,443 -4803,204 -4830,38 -4854,618 -4870,6 -4881,811 -4887,88 -4893,432 -4896,893 -4900,16 -4896,639 -4889,965 -4877,868 -4866,626 -4865,215 -4871,412 -4893,164 -4910,665 -4910,652 -4909,786 -4927,883 -4946,874 -4950,676 -4948,969 -4950,797 -4947,424 -4925,181 -4900,083 -4888,372 -4881,251 -4874,806 -4867,364 -4859,08 -4853,32 -4854,893 -4853,896 -4840,302 -4822,227 -4807,429 -4795,875 -4793,927 -4794,226 -4795,744 -4796,946 -4795,943 -4798,874 -4807,955 -4811,283 -4787,182 -4756,718 -4730,331 -4702,709 -4660,931 -4630,577 -4637,925 -4654,261 -4649,551 -4633,481 -4606,498 -4579,071 -4556,324 -4541,486 -4533,331 -4521,546 -4481,062 -4439,865 -4418,904 -4411,014 -4416,019 -4422,087 -4418,263 -4411,079 -4395,83 -4381,252 -4374,46 -4376,563 -4393,463 -4406,279 -4380,521 -4339,504 -4284,58 -4237,725 -4217,738 -4213,11 -4217,282 -4219,247 -4203,607 -4185,46 -4176,171 -4166,684 -4147,432 -4128,469 -4126,111 
-4053,352 -4047,631 -4037,724 -4030,042 -4024,731 -4051,636 -4073,724 -4070,664 -4062,304 -4104,22 -4138,069 -4132,978 -4121,347 -4146,879 -4178,845 -4218,955 -4259,179 -4285,971 -4313,735 -4335,913 -4365,073 -4395,354 -4425,89 -4428,688 -4426,36 -4442,186 -4456,823 -4477,434 -4497,436 -4511,469 -4525,39 -4555,503 -4576,45 -4572,238 -4565,981 -4590,594 -4621,357 -4639,044 -4652,488 -4655,089 -4654,515 -4675,778 -4694,698 -4718,548 -4738,821 -4765,906 -4791,139 -4820 -4843,73 -4855,357 -4861,624 -4862,536 -4865,071 -4874,853 -4885,457 -4887,893 -4887,82 -4879,418 -4873,527 -4862,138 -4858,396 -4867,649 -4873,337 -4876,976 -4877,843 -4903,475 -4923,227 -4928,667 -4923,66 -4930,009 -4928,734 -4916,876 -4898,352 -4888,795 -4880,723 -4874,165 -4866,743 -4853,439 -4843,787 -4849,798 -4850,453 -4827,756 -4794,966 -4782,596 -4771,275 -4776,895 -4783,71 -4781,99 -4782,984 -4774,824 -4775,677 -4776,321 -4777,49 -4754,647 -4730,849 -4697,215 -4665,593 -4625,642 -4595,656 -4599,992 -4608,345 -4607,496 -4594,18 -4574,825 -4551,202 -4535,286 -4524,233 -4523,339 -4522,172 -4489,319 -4460,93 -4456,262 -4466,779 -4434,741 -4411,396 -4402,42 -4397,33 -4382,789 -4367,435 -4363,502 -4363,904 -4380,141 -4390,101 -4351,442 -4298,641 -4251,321 -4210,638 -4209,706 -4219,753 -4214,513 -4205,899 -4190,47 -4172,569 -4160,088 -4143,797 -4118,373 -4088,388 -4097,767 
-4076,662 -4070,983 -4062,812 -4055,792 -4056,825 -4078,7 -4099,916 -4100,98 -4101,881 -4123,122 -4142,84 -4140,72 -4133,277 -4138,412 -4152,579 -4180,519 -4211,003 -4241,824 -4270,902 -4302,714 -4338,692 -4378,365 -4412,488 -4426,93 -4431,396 -4433,575 -4438,791 -4452,043 -4470,945 -4496,936 -4524,57 -4547,668 -4563,157 -4565,553 -4569,391 -4589,108 -4613,845 -4626,944 -4634,81 -4640,051 -4647,49 -4669,015 -4693,851 -4719,152 -4742,909 -4766,686 -4789,985 -4812,392 -4830,514 -4835,815 -4835,787 -4832,5 -4833,463 -4847,321 -4862,711 -4870,079 -4872,049 -4868,902 -4863,613 -4855,958 -4851,962 -4859,992 -4866,433 -4867,501 -4872,565 -4899,107 -4924,02 -4923,014 -4917,261 -4922,595 -4928,045 -4918,833 -4905,57 -4894,929 -4885,27 -4874,187 -4861,669 -4849,609 -4843,177 -4850,318 -4852,853 -4831,184 -4802,078 -4779,008 -4764,045 -4761,247 -4760,414 -4747,019 -4733,757 -4723,875 -4720,227 -4716,609 -4710,914 -4692,658 -4669,466 -4642,848 -4614,537 -4586,073 -4567,002 -4568,896 -4575,619 -4573,717 -4562,817 -4547,995 -4529,982 -4511,333 -4497,497 -4493,732 -4489,398 -4473,61 -4458,082 -4449,407 -4442,645 -4415,557 -4389,459 -4377,275 -4371,418 -4370,295 -4366,933 -4357,967 -4351,177 -4353,683 -4349,229 -4315,459 -4269,934 -4232,519 -4204,64 -4201,636 -4205,636 -4205,112 -4197,335 -4180,991 -4162,721 -4153,372 -4141,696 -4119,828 -4098,526 -4096,008 
-4096,803 -4090,828 -4087,437 -4082,934 -4087,577 -4108,832 -4133,068 -4133,184 -4138,52 -4145,011 -4156,049 -4153,355 -4147,811 -4136,14 -4131,903 -4151,329 -4172,027 -4205,433 -4231,33 -4268,273 -4307,911 -4359,907 -4403,394 -4426,583 -4436,327 -4425,21 -4421,172 -4428,663 -4445,055 -4482,55 -4523,642 -4540,174 -4552,452 -4556,488 -4564,453 -4580,77 -4604,128 -4613,671 -4620,378 -4631,284 -4645,348 -4670,23 -4699,885 -4725,029 -4749,489 -4767,609 -4786,42 -4800,83 -4814,788 -4812,087 -4807,471 -4800,316 -4798,45 -4819,513 -4841,37 -4851,656 -4855,449 -4857,488 -4855,322 -4853,576 -4850,283 -4863,574 -4872,434 -4866,001 -4865,668 -4895,458 -4929,295 -4913,645 -4902,252 -4910,292 -4927,126 -4917,361 -4908,458 -4899,451 -4890,803 -4875,745 -4858,019 -4846,281 -4839,769 -4850,946 -4859,237 -4833,519 -4805,517 -4771,567 -4749,441 -4737,17 -4729,168 -4698,138 -4669,134 -4656,312 -4649,889 -4643,584 -4636,388 -4622,073 -4601,778 -4585,03 -4562,509 -4543,335 -4531,708 -4538,022 -4548,992 -4545,792 -4534,825 -4522,587 -4507,839 -4483,389 -4463,669 -4459,079 -4452,975 -4446,465 -4437,427 -4423,188 -4406,717 -4384,712 -4360,192 -4352,076 -4347,272 -4360,615 -4368,585 -4350,57 -4332,832 -4325,531 -4315,074 -4285,806 -4248,191 -4223,718 -4203,087 -4200,134 -4197,82 -4201,938 -4196,687 -4177,905 -4156,04 -4153,708 -4150,144 -4130,158 -4112,725 -4100,891 
-4086,23 -4090,222 -4094,846 -4100,04 -4109,83 -4124,852 -4138,401 -4139,247 -4140,63 -4147,683 -4156,987 -4156,876 -4150,989 -4137,129 -4130,279 -4148,383 -4175,022 -4201,813 -4226,974 -4250,364 -4284,254 -4351,354 -4410,876 -4421,509 -4413,184 -4402,918 -4398,843 -4410,633 -4430,503 -4462,121 -4493,811 -4518,947 -4534,763 -4537,542 -4540,604 -4556,833 -4578,939 -4597,258 -4612,565 -4626,413 -4642,828 -4668,199 -4697,866 -4723,069 -4744,879 -4756,763 -4766,365 -4773,621 -4778,761 -4778,109 -4774,483 -4771,741 -4775,848 -4798,165 -4823,005 -4836,616 -4845,006 -4853,423 -4860,402 -4865,666 -4871,214 -4876,565 -4877,472 -4863,34 -4855,354 -4871,139 -4886,852 -4875,054 -4862,079 -4874,243 -4890,64 -4894,388 -4893,978 -4895,791 -4894,591 -4879,196 -4861,038 -4847,308 -4840,683 -4843,274 -4839,35 -4811,706 -4775,325 -4741,932 -4714,342 -4692,645 -4670,327 -4636,179 -4602,783 -4583,522 -4571,472 -4565,387 -4561,499 -4557,271 -4551,3 -4539,521 -4522,631 -4502,635 -4491,028 -4502,928 -4519,167 -4518,724 -4508,557 -4493,293 -4474,757 -4450,879 -4433,037 -4432,077 -4431,079 -4417,502 -4400,786 -4392,505 -4382,649 -4363,594 -4345,356 -4343,961 -4348,93 -4355,925 -4355,1 -4335,157 -4312,202 -4299,111 -4286,121 -4269,252 -4249,393 -4233,298 -4221,756 -4216,978 -4215,08 -4212,473 -4205,123 -4185,555 -4166,406 -4158,478 -4150,98 -4131,291 -4112,079 -9999 
-4070,846 -4082,919 -4095,74 -4109,459 -4123,453 -4133,185 -4138,409 -4134,463 -4129,795 -4139,651 -4152,501 -4155,728 -4154,16 -4139,218 -4128,761 -4151,982 -4186,055 -4206,039 -4231,401 -4240,631 -4260,637 -4347,388 -4427,641 -4414,771 -4387,73 -4382,44 -4380,416 -4401,685 -4423,448 -4449,701 -4470,079 -4502,21 -4521,918 -4518,568 -4511,853 -4529,724 -4553,415 -4581,605 -4606,51 -4621,165 -4635,254 -4659,61 -4689,118 -4712,381 -4733,396 -4737,118 -4739,243 -4742,201 -4742,896 -4745,896 -4744,364 -4746,226 -4752,789 -4778,972 -4808,526 -4823,293 -4835,352 -4849,979 -4864,648 -4874,452 -4887,102 -4884,185 -4880,505 -4854,174 -4834,427 -4843,353 -4849,771 -4836,585 -4816,841 -4839,538 -4858,132 -4869,768 -4873,646 -4886,27 -4895,586 -4877,223 -4858,371 -4843,502 -4836,262 -4834,323 -4822,925 -4788,107 -4739,858 -4706,2 -4672,673 -4643,513 -4611,787 -4573,879 -4535,388 -4513,018 -4495,028 -4488,989 -4487,485 -4492,991 -4502,86 -4497,548 -4487,217 -4461,959 -4443,2 -4464,899 -4491,45 -4490,404 -4479,448 -4460,223 -4439,171 -4414,349 -4397,208 -4406,647 -4415,297 -4390,862 -4362,529 -4364,638 -4366,037 -4347,893 -4331,458 -4340,221 -4354,177 -4353,887 -4345,565 -4320,415 -4291,925 -4279,1 -4266,13 -4260,633 -4254,584 -4244,864 -4239,839 -4233,304 -4231,522 -4221,271 -4213,275 -4190,483 -4171,668 -4159,741 -4149,896 -4126,021 -4104,173 -9999 
-4067,014 -4079,992 -4096,442 -4114,817 -4130,681 -4137,325 -4137,382 -4130,232 -4124,133 -4127,459 -4135,501 -4147,719 -4154,218 -4145,741 -4139,788 -4151,926 -4172,322 -4191,843 -4212,915 -4245,289 -4283,714 -4341,133 -4387,148 -4391,816 -4382,986 -4385,562 -4395,981 -4416,75 -4440,574 -4462,778 -4482,871 -4502,885 -4514,977 -4509,952 -4503,512 -4513,31 -4533,704 -4568,933 -4601,284 -4615,009 -4624,828 -4641,417 -4663,113 -4685,819 -4704,365 -4706,666 -4707,151 -4715,736 -4723,853 -4726,687 -4726,221 -4730,468 -4740,025 -4759,72 -4783,261 -4806,373 -4826,868 -4841,131 -4852,51 -4861,83 -4868,461 -4865,49 -4856,278 -4836,054 -4820,867 -4827,445 -4834,63 -4827,332 -4820,559 -4837,378 -4856,106 -4859,778 -4860,26 -4868,565 -4873,032 -4857,888 -4839,442 -4829,882 -4827,676 -4827,359 -4817,355 -4779,202 -4729,831 -4683,161 -4639,699 -4601,148 -4562,428 -4523,751 -4486,165 -4459,251 -4437,054 -4423,295 -4413,527 -4422,817 -4434,607 -4448,559 -4450,753 -4425,951 -4406,246 -4425,836 -4452,561 -4452,454 -4440,118 -4419,216 -4397,596 -4375,823 -4365,588 -4377,437 -4388,368 -4368,223 -4345,548 -4345,058 -4347,054 -4335,105 -4324,844 -4335,876 -4349,154 -4346,651 -4332,987 -4311,459 -4289,914 -4274,874 -4263,49 -4256,874 -4250,8 -4245,179 -4240,445 -4231,835 -4222,061 -4208,215 -4193,375 -4179,738 -4166,488 -4149,875 -4132,281 -4113,607 -4095,855 -9999 
-4066,73 -4080,674 -4097,459 -4118,774 -4136,991 -4139,339 -4135,694 -4124,668 -4116,621 -4116,422 -4119,642 -4141,927 -4158,149 -4151,458 -4146,949 -4153,369 -4165,554 -4188,678 -4206,885 -4265,91 -4316,374 -4345,928 -4360,349 -4374,742 -4380,746 -4393,657 -4414,605 -4436,483 -4463,13 -4480,831 -4499,006 -4507,808 -4515,133 -4506,034 -4497,532 -4502,653 -4516,515 -4559,348 -4599,499 -4605,942 -4608,024 -4616,634 -4630,161 -4652,409 -4672,862 -4672,268 -4672,318 -4693,149 -4712,766 -4715,533 -4713,491 -4719,287 -4728,813 -4742,375 -4759,127 -4789,113 -4817,621 -4829,453 -4836,09 -4842,907 -4844,115 -4840,942 -4831,231 -4816,871 -4804,985 -4818,064 -4832,093 -4826,982 -4825,647 -4840,695 -4861,208 -4850,57 -4842,148 -4847,435 -4850,433 -4833,228 -4812,051 -4808,045 -4811,439 -4816,067 -4814,628 -4770,236 -4718,987 -4661,899 -4610,065 -4566,574 -4523,838 -4486,296 -4448,361 -4420,986 -4396,268 -4380,38 -4359,183 -4372,69 -4378,542 -4409,698 -4426,033 -4391,67 -4359,403 -4382,668 -4414,372 -4407,493 -4392,86 -4369,648 -4349,31 -4328,233 -4321,026 -4340,531 -4362,682 -4341,342 -4321,144 -4326,294 -4334,527 -4324,418 -4314,005 -4331,417 -4347,471 -4340,582 -4321,551 -4301,447 -4285,797 -4272,465 -4263,888 -4254,995 -4244,792 -4240,108 -4235,512 -4223,874 -4208,265 -4191,65 -4170,213 -4164,788 -4157,529 -4137,676 -4115,563 -4103,391 -4088,109 -9999 
-4081,881 -4088,684 -4099,925 -4120,007 -4136,886 -4134,688 -4125,231 -4115,379 -4110,066 -4116,559 -4128,562 -4143,646 -4153,663 -4150,626 -4149,036 -4165,97 -4192,504 -4229,174 -4270,644 -4319,645 -4362,258 -4369,753 -4367,893 -4377,089 -4386,969 -4397,645 -4413,882 -4444,021 -4473,085 -4485,031 -4491,38 -4499,252 -4504,021 -4500,829 -4497,384 -4504,491 -4521,348 -4551,24 -4579,223 -4586,869 -4587,589 -4590,36 -4597,416 -4613,952 -4629,781 -4637,225 -4647,34 -4676,327 -4703,477 -4709,171 -4708,342 -4712,773 -4720,721 -4731,995 -4747,521 -4772,703 -4798,61 -4815,83 -4826,991 -4829,386 -4826,373 -4822,756 -4815,327 -4808,102 -4804,534 -4812,821 -4821,208 -4819,648 -4818,531 -4826,213 -4833,388 -4826,237 -4818,132 -4823,962 -4826,668 -4810,851 -4791,189 -4782,832 -4781,379 -4785,83 -4778,728 -4740,072 -4688,234 -4634,63 -4584,127 -4542,706 -4503,624 -4466,155 -4430,979 -4402,487 -4384,786 -4384,397 -4388,052 -4380,455 -4375,22 -4390,002 -4394,662 -4361,67 -4328,584 -4337,313 -4351,624 -4345,867 -4327,396 -4307,674 -4287,593 -4271,012 -4265,768 -4286,709 -4306,433 -4298,508 -4289,267 -4304,043 -4321,616 -4316,937 -4313,809 -4328,759 -4344,79 -4333,98 -4311,984 -4282,208 -4260,997 -4261,808 -4267,066 -4254,889 -4239,982 -4232,375 -4226,511 -4216,418 -4204,046 -4189,531 -4173,019 -4155,563 -4139,689 -4128,994 -4118,947 -4107,167 -4093,455 -9999 
-4097,144 -4095,899 -4098,637 -4118,216 -4136,811 -4127,418 -4113,222 -4105,831 -4102,574 -4118,253 -4139,016 -4148,103 -4154,693 -4153,196 -4152,191 -4184,369 -4223,841 -4271,685 -4329,828 -4365,326 -4406,188 -4391,888 -4377,893 -4387,265 -4398,576 -4404,271 -4411,229 -4450,726 -4484,512 -4486,962 -4480,856 -4490,766 -4495,996 -4497,576 -4496,723 -4505,59 -4521,996 -4540,498 -4560,363 -4566,142 -4565,924 -4565,129 -4565,608 -4579,752 -4593,622 -4607,157 -4622,407 -4662,932 -4700,482 -4704,323 -4702,893 -4707,987 -4715,094 -4724,408 -4736,177 -4756,302 -4779,484 -4800,875 -4819,534 -4819,689 -4814,252 -4812,848 -4806,868 -4804,465 -4804,548 -4810,247 -4814,563 -4811,185 -4805,92 -4809,292 -4808,967 -4803,539 -4792,625 -4803,61 -4809,715 -4790,865 -4769,119 -4758,39 -4750,666 -4756,926 -4748,297 -4709,798 -4656,666 -4609,1 -4561,179 -4525,291 -4489,805 -4451,282 -4416,57 -4385,124 -4371,186 -4389,291 -4422,824 -4393,616 -4374,233 -4380,088 -4380,385 -4340,117 -4297,049 -4303,175 -4305,822 -4296,156 -4269,284 -4252,993 -4232,437 -4218,175 -4208,299 -4235,691 -4258,028 -4254,018 -4246,739 -4274,591 -4305,795 -4297,399 -4295,105 -4310,446 -4333,321 -4314,51 -4292,316 -4251,563 -4222,137 -4241,681 -4266,653 -4248,019 -4227,818 -4220,207 -4215,162 -4205,875 -4197,552 -4186,667 -4176,126 -4145,514 -4119,419 -4120,063 -4122,947 -4108,885 -4094,37 -9999 
-4097,959 -4098,322 -4099,946 -4109,313 -4117,318 -4114,277 -4107,362 -4103,271 -4104,829 -4116,68 -4133,235 -4146,292 -4158,286 -4169,604 -4184,939 -4211,792 -4246,188 -4281,074 -4319,437 -4348,539 -4373,011 -4385,204 -4393,444 -4401,953 -4412,387 -4424,503 -4442,068 -4465,83 -4487,893 -4492,394 -4492,503 -4494,581 -4498,331 -4499,832 -4501,66 -4499,944 -4504,707 -4519,006 -4535,62 -4545,309 -4548,925 -4548,523 -4549,158 -4559,113 -4572,744 -4592,67 -4617,336 -4651,229 -4681,592 -4692,507 -4697,378 -4705,52 -4714,124 -4720,399 -4727,436 -4739,501 -4755,613 -4778,598 -4799,954 -4810,729 -4815,736 -4815,04 -4811,437 -4805,091 -4802,6 -4809,731 -4815,336 -4807,251 -4798,89 -4802,73 -4806,867 -4800,911 -4792,569 -4791,813 -4787,989 -4770,464 -4751,881 -4745,906 -4744,893 -4743,045 -4729,575 -4690,604 -4641,973 -4597,298 -4555,171 -4515,168 -4474,952 -4432,372 -4391,613 -4357,152 -4338,277 -4348,754 -4366,771 -4365,422 -4362,989 -4366,993 -4363,229 -4333,05 -4304,755 -4303,784 -4305,062 -4281,512 -4249,188 -4226,426 -4207,262 -4194,123 -4188,967 -4206,267 -4221,877 -4220,908 -4218,776 -4233,962 -4250,185 -4247,2 -4243,311 -4254,662 -4265,501 -4256,137 -4237,214 -4211,758 -4196,244 -4209,919 -4227,46 -4220,663 -4208,044 -4202,513 -4197,758 -4184,84 -4172,994 -4166,542 -4156,601 -4128,444 -4105,019 -4107,758 -4112,372 -4090,144 -4062,518 -9999 
-4097,023 -4097,975 -4097,801 -4099,522 -4099,507 -4101,25 -4100,734 -4099,115 -4102,73 -4110,777 -4124,563 -4141,755 -4160,629 -4183,601 -4210,488 -4228,083 -4254,097 -4271,616 -4292,596 -4315,736 -4330,532 -4369,852 -4401,539 -4409,666 -4419,08 -4435,576 -4461,853 -4470,198 -4484,662 -4488,346 -4494,722 -4489,35 -4491,973 -4491,653 -4497,453 -4483,099 -4477,292 -4493,113 -4512,527 -4527,409 -4536,101 -4537,147 -4537,77 -4546,848 -4559,2 -4583,867 -4612,771 -4640,098 -4665,813 -4679,922 -4689,96 -4703,259 -4715,034 -4718,207 -4720,154 -4725,313 -4732,69 -4757,216 -4781,29 -4800,172 -4815,859 -4815,467 -4814,775 -4803,185 -4796,354 -4807,887 -4818,524 -4802,324 -4788,171 -4797,269 -4809,828 -4801,061 -4791,909 -4781,944 -4771,166 -4751,676 -4732,855 -4733,787 -4739,715 -4731,352 -4716,965 -4673,579 -4627,047 -4586,703 -4550,326 -4506,58 -4461,975 -4414,239 -4366,629 -4326,956 -4296,616 -4300,771 -4306,939 -4328,3 -4342,945 -4351,051 -4350,576 -4323,288 -4303,424 -4304,703 -4314,782 -4275,499 -4236,123 -4211,961 -4195,348 -4184,179 -4178,428 -4189,985 -4199,395 -4192,94 -4186,834 -4190,898 -4195,909 -4192,976 -4183,104 -4192,972 -4195,459 -4192,746 -4179,252 -4166,95 -4159,464 -4171,667 -4187,211 -4186,943 -4180,169 -4178,546 -4175,724 -4156,104 -4139,441 -4139,824 -4135,521 -4104,506 -4077,53 -4087,119 -4099,256 -4061,779 -4019,59 -9999 
-4094,167 -4097,104 -4097,347 -4094,471 -4091,226 -4091,525 -4091,332 -4088,813 -4089,715 -4099,512 -4115,105 -4135,469 -4158,223 -4183,096 -4205,365 -4214,951 -4226,448 -4249,171 -4276,774 -4304,491 -4331,456 -4362,348 -4389,744 -4399,352 -4406,565 -4415,77 -4427,78 -4438,551 -4449,08 -4455,893 -4458,384 -4453,598 -4450,147 -4452,479 -4455,608 -4449,129 -4448,379 -4469,426 -4495,29 -4513,002 -4524,062 -4530,027 -4535,728 -4544,052 -4557,044 -4577,237 -4601,033 -4624,96 -4647,521 -4667,945 -4685,276 -4700,402 -4712,152 -4716,751 -4718,855 -4721,959 -4728,321 -4744,778 -4763,086 -4781,408 -4794,65 -4798,607 -4797,916 -4794,35 -4793,567 -4799,264 -4802,304 -4789,687 -4778,174 -4784,455 -4792,461 -4786,889 -4776,868 -4765,897 -4753,573 -4736,233 -4720,84 -4715,516 -4712,73 -4701,772 -4681,561 -4645,337 -4604,131 -4568,67 -4533,801 -4494,047 -4450,271 -4401,72 -4353,426 -4314,033 -4286,896 -4284,1 -4290,996 -4309,813 -4324,681 -4328,854 -4320,182 -4295,012 -4273,04 -4272,952 -4273,97 -4248,93 -4218,481 -4200,938 -4189,911 -4184,853 -4183,039 -4181,762 -4177,968 -4164,848 -4152,676 -4152,011 -4154,742 -4159,75 -4160,589 -4155,772 -4148,655 -4147,391 -4141,509 -4129,295 -4121,21 -4131,244 -4145,638 -4153,517 -4155,177 -4147,544 -4135,827 -4120,988 -4109,237 -4112,178 -4108,005 -4076,482 -4047,789 -4052,142 -4056,617 -4025,047 -3987,687 -9999 
-4092,409 -4096,826 -4097,615 -4090,625 -4083,982 -4083,383 -4082,953 -4077,417 -4074,218 -4087,528 -4105,284 -4128,313 -4152,382 -4177,168 -4196,323 -4194,907 -4191,729 -4223,894 -4260,969 -4293,6 -4328,935 -4347,091 -4369,324 -4376,502 -4383,453 -4385,98 -4385,118 -4399,817 -4409,288 -4419,348 -4418,435 -4411,366 -4400,337 -4407,094 -4412,423 -4412,866 -4415,537 -4447,771 -4482,81 -4501,736 -4514,096 -4522,811 -4532,517 -4540,675 -4554,254 -4570,465 -4589,544 -4611,63 -4632,36 -4658,471 -4681,155 -4697,242 -4710,107 -4716,034 -4719,69 -4722,69 -4727,48 -4738,402 -4749,696 -4765,939 -4775,283 -4780,476 -4778,577 -4780,931 -4784,343 -4786,024 -4785,931 -4773,935 -4761,517 -4768,707 -4774,387 -4767,46 -4755,725 -4745,596 -4734,941 -4718,704 -4703,969 -4693,147 -4683,496 -4670,792 -4649,096 -4618,825 -4580,93 -4551,823 -4519,399 -4483,791 -4442,893 -4394,6 -4346,222 -4309,313 -4284,13 -4281,837 -4288,67 -4304,359 -4315,315 -4313,147 -4296,529 -4266,053 -4234,103 -4237,758 -4238,39 -4224,282 -4200,991 -4194,464 -4188,518 -4187,266 -4187,172 -4173,978 -4160,901 -4139,943 -4120,72 -4120,98 -4123,338 -4136,566 -4147,329 -4128,637 -4111,192 -4113,866 -4114,47 -4097,238 -4082,168 -4093,132 -4107,511 -4119,82 -4129,04 -4115,498 -4098,047 -4088,805 -4078,693 -4088,496 -4088,724 -4047,095 -4007,13 -4014,982 -4022,237 -3989,675 -3951,738 -9999 
-4095,914 -4096,182 -4092,661 -4084,992 -4078,008 -4075,7 -4074,245 -4069,958 -4070,244 -4082,509 -4101,138 -4123,859 -4146,827 -4169,762 -4185,505 -4186,91 -4188,022 -4208,47 -4235,074 -4264,142 -4289,429 -4302,52 -4315,168 -4338,734 -4359,87 -4366,921 -4369,187 -4381,016 -4391,932 -4400,286 -4399,654 -4385,892 -4371,555 -4376,427 -4384,783 -4391,898 -4403,038 -4433,689 -4466,564 -4490,29 -4504,949 -4510,724 -4516,115 -4529,539 -4546,753 -4563,124 -4581,773 -4605,898 -4630,545 -4653,799 -4674,579 -4690,809 -4704,328 -4713,443 -4720,452 -4724,918 -4730,949 -4740,202 -4751,695 -4763,395 -4771,625 -4773,133 -4769,792 -4765,899 -4764,21 -4765,186 -4766,044 -4759,93 -4754,495 -4756,054 -4757,142 -4745,288 -4731,864 -4720,375 -4710,098 -4695,872 -4681,43 -4669,302 -4658,875 -4648,006 -4632,078 -4607,242 -4576,696 -4547,211 -4514,688 -4478,93 -4438,73 -4393,095 -4348,504 -4311,677 -4288,813 -4289,248 -4300,127 -4308,611 -4313,213 -4308,854 -4291,627 -4257,871 -4227,205 -4226,346 -4229,562 -4221,296 -4207,646 -4203,277 -4199,058 -4185,152 -4169,548 -4155,958 -4141,125 -4123,027 -4108,033 -4108,34 -4111,722 -4112,585 -4108,881 -4099,152 -4089,772 -4088,571 -4085,825 -4072,813 -4061,051 -4066,283 -4074,214 -4079,914 -4082,215 -4083,659 -4081,443 -4075,091 -4069,572 -4069,765 -4060,363 -4020,782 -3984,167 -3985,698 -3988,436 -3960,359 -3928,319 -9999 
-4096,873 -4091,734 -4085,185 -4077,14 -4069,837 -4067,003 -4065,557 -4061,188 -4064,101 -4078,525 -4099,376 -4122,921 -4144,184 -4166,669 -4182,203 -4185,244 -4187,362 -4199,661 -4213,479 -4236,563 -4252,227 -4258,827 -4260,839 -4304,382 -4343,152 -4355,081 -4359,748 -4371,528 -4382,228 -4389,792 -4391,914 -4370,096 -4348,766 -4357,647 -4370,315 -4381,853 -4395,244 -4427,248 -4458,202 -4483,881 -4499,557 -4499,514 -4497,804 -4517,135 -4538,895 -4555,358 -4573,866 -4601,928 -4630,168 -4648,709 -4666,209 -4681,302 -4696,053 -4707,375 -4717,97 -4723,276 -4730,856 -4739,567 -4752,383 -4761,296 -4770,018 -4766,858 -4759,649 -4745,847 -4736,469 -4737,558 -4742,421 -4739,502 -4738,076 -4734,766 -4734,027 -4713,192 -4698,059 -4688,075 -4682,316 -4670,118 -4656,073 -4644,189 -4635,152 -4629,146 -4621,97 -4603,089 -4578,621 -4549,537 -4515,521 -4478,154 -4437,78 -4392,857 -4350,605 -4312,533 -4288,392 -4294,215 -4311,405 -4313,168 -4314,419 -4311,429 -4298,46 -4258,706 -4223,219 -4227,024 -4237,107 -4230,636 -4218,834 -4215,146 -4211,98 -4182,571 -4152,14 -4141,514 -4128,071 -4113,357 -4100,108 -4104,063 -4108,473 -4095,454 -4076,801 -4075,156 -4072,164 -4069,481 -4065,803 -4056,239 -4045,769 -4049,792 -4051,083 -4048,609 -4041,547 -4057,701 -4069,861 -4063,188 -4058,416 -4052,439 -4041,161 -3997,291 -3956,215 -3963,086 -3970,146 -3938,336 -3903,984 -9999 
-4077,116 -4075,583 -4071,312 -4067,286 -4062,631 -4055,927 -4049,51 -4046,57 -4051,869 -4073,704 -4101,951 -4128,129 -4151,187 -4168,427 -4180,439 -4186,015 -4192,243 -4202,939 -4215,931 -4226,887 -4235,614 -4246,318 -4260,343 -4290,594 -4322,359 -4345,624 -4362,214 -4365,264 -4367,296 -4373,237 -4374,868 -4359,194 -4346,171 -4353,548 -4369,605 -4383,811 -4403,048 -4432,74 -4463,501 -4482,436 -4493,281 -4495,11 -4497,556 -4510,99 -4528,783 -4547,545 -4569,458 -4596,434 -4621,595 -4636,561 -4649,412 -4665,734 -4682,369 -4693,77 -4703,146 -4711,979 -4720,166 -4726,84 -4735,018 -4745,543 -4754,305 -4750,39 -4739,442 -4716,227 -4698,396 -4699,95 -4706,551 -4703,649 -4698,133 -4689,377 -4678,751 -4658,206 -4641,596 -4645,483 -4650,606 -4643,467 -4630,516 -4618,57 -4609,798 -4608,504 -4607,046 -4599,642 -4584,489 -4556,004 -4520,105 -4478,367 -4433,707 -4389,138 -4347,19 -4311,288 -4288,629 -4289,514 -4299,445 -4305,691 -4309,434 -4310,19 -4299,524 -4262,721 -4231,613 -4235,419 -4248,047 -4245,253 -4233,15 -4218,316 -4200,823 -4179,795 -4159,483 -4144,539 -4129,964 -4115,606 -4105,132 -4104,511 -4104,15 -4091,551 -4075,838 -4067,955 -4061,439 -4055,269 -4049,99 -4050,827 -4052,62 -4049,792 -4046,168 -4040,841 -4037,747 -4043,471 -4046,739 -4039,389 -4029,178 -4024,882 -4012,988 -3980,715 -3951,03 -3950,293 -3949,492 -3923,266 -3895,081 -9999 
-4055,367 -4056,71 -4055,412 -4056,412 -4055,363 -4045,101 -4034,02 -4031,771 -4036,433 -4067,741 -4104,394 -4132,205 -4157,188 -4168,7 -4177,545 -4182,782 -4192,042 -4204,016 -4220,732 -4223,035 -4226,717 -4242,933 -4263,939 -4280,452 -4301,723 -4330,491 -4358,98 -4350,386 -4343,741 -4350,996 -4357,129 -4343,473 -4335,297 -4345,654 -4367,685 -4381,372 -4403,702 -4433,549 -4467,845 -4478,695 -4486,542 -4490,319 -4496,064 -4505,37 -4518,695 -4538,224 -4562,255 -4589,306 -4613,205 -4621,716 -4628,137 -4646,532 -4666,637 -4677,217 -4685,201 -4697,42 -4705,881 -4708,156 -4709,361 -4720,284 -4730,524 -4723,239 -4711,829 -4677,438 -4649,615 -4656,004 -4666,613 -4659,023 -4648,67 -4635,605 -4621,707 -4603,188 -4584,307 -4608,14 -4626,486 -4621,57 -4608,117 -4596,158 -4586,169 -4591,11 -4595,213 -4597,304 -4591,841 -4562,802 -4526,215 -4480,253 -4430,855 -4386,176 -4343,784 -4308,589 -4283,82 -4283,088 -4287,875 -4296,83 -4301,85 -4307,022 -4303,608 -4263,137 -4230,388 -4243,486 -4265,326 -4263,938 -4249,857 -4223,196 -4191,325 -4178,802 -4169,089 -4152,396 -4136,668 -4120,216 -4108,753 -4105,583 -4104,809 -4092,679 -4079,508 -4068,036 -4057,545 -4047,275 -4037,249 -4046,629 -4059,441 -4048,541 -4042,223 -4035,8 -4036,421 -4034,822 -4030,892 -4020,543 -4002,383 -4003,81 -3996,035 -3970,203 -3945,044 -3945,716 -3944,707 -3918,612 -3889,134 -9999 
-4037,195 -4041,487 -4044,222 -4045,317 -4043,446 -4036,589 -4029,625 -4027,477 -4035,577 -4063,417 -4097,664 -4125,093 -4146,283 -4157,958 -4164,895 -4167,301 -4173,694 -4187,635 -4204,138 -4212,813 -4221,749 -4234,85 -4250,729 -4260,56 -4273,637 -4292,601 -4309,7 -4312,215 -4312,937 -4319,002 -4323,542 -4313,169 -4307,359 -4320,454 -4342,041 -4359,103 -4380,542 -4412,321 -4443,655 -4458,426 -4468,105 -4479,209 -4490,601 -4498,12 -4508,075 -4526,665 -4550,79 -4578,839 -4601,434 -4606,484 -4609,248 -4625,285 -4644,958 -4659,981 -4673,05 -4685,116 -4692,764 -4689,541 -4685,026 -4685,673 -4685,44 -4674,777 -4657,225 -4631,514 -4610,861 -4612,781 -4616,377 -4606,502 -4591,494 -4582,279 -4575,358 -4575,321 -4579,953 -4596,45 -4609,583 -4606,752 -4595,715 -4584,885 -4578,173 -4584,962 -4592,612 -4592,379 -4583,708 -4562,137 -4530,388 -4484,975 -4434,83 -4389,168 -4346,862 -4311,95 -4288,505 -4287,083 -4292,729 -4295,82 -4296,615 -4294,713 -4284,509 -4255,977 -4234,889 -4250,655 -4274,752 -4281,369 -4272,421 -4239,31 -4202,921 -4181,835 -4167,79 -4155,267 -4141,567 -4121,328 -4104,527 -4101,458 -4100,612 -4090,554 -4078,431 -4070,799 -4063,23 -4050,672 -4038,628 -4034,373 -4031,919 -4024,806 -4018,507 -4016,735 -4019,633 -4026,562 -4031,534 -4024,099 -4012,358 -4002,814 -3989,527 -3969,637 -3952,745 -3950,355 -3946,738 -3929,715 -3911,374 -9999 
-4021,761 -4029,646 -4035,324 -4035,501 -4032,684 -4028,324 -4025,13 -4022,099 -4029,528 -4055,567 -4088,62 -4113,832 -4131,795 -4141,049 -4145,455 -4142,55 -4145,124 -4162,348 -4181,822 -4195,092 -4208,408 -4217,344 -4229,436 -4231,319 -4236,985 -4247,974 -4256,594 -4266,296 -4272,497 -4278,646 -4285,399 -4273,68 -4267,464 -4287,186 -4311,959 -4329,648 -4348,244 -4384,424 -4417,337 -4433,413 -4444,577 -4464,231 -4483,395 -4489,002 -4495,214 -4513,867 -4537,247 -4567,986 -4593,25 -4591,656 -4587,289 -4603,262 -4623,134 -4640,447 -4657,528 -4669,417 -4677,729 -4666,057 -4654,127 -4646,21 -4638,605 -4624,618 -4604,454 -4587,92 -4572,138 -4575,865 -4576,003 -4561,842 -4541,114 -4539,226 -4538,996 -4557,693 -4581,563 -4592,797 -4602,598 -4599,301 -4589,538 -4580,176 -4573,555 -4583,993 -4594,464 -4588,753 -4576,44 -4561,497 -4537,623 -4492,978 -4442,037 -4397,248 -4354,417 -4319,167 -4293,229 -4294,292 -4301,298 -4295,703 -4290,246 -4282,155 -4269,854 -4248,611 -4231,456 -4255,864 -4284,787 -4294,723 -4294,175 -4252,823 -4210,719 -4183,615 -4164,625 -4156,554 -4147,449 -4121,473 -4096,585 -4097,026 -4099,316 -4089,138 -4076,395 -4074,269 -4071,497 -4055,762 -4039,441 -4021,659 -4004,093 -3999,214 -3992,573 -3994,952 -3998,998 -4015,861 -4033,87 -4029,012 -4024,202 -4007,218 -3990,071 -3973,118 -3960,686 -3961,027 -3959,002 -3945,845 -3932,339 -9999 
-4014,71 -4022,392 -4027,673 -4026,557 -4021,635 -4017,058 -4012,607 -4010,821 -4017,173 -4041,223 -4071,707 -4099,269 -4118,821 -4117,862 -4112,162 -4110,862 -4116,722 -4134,987 -4154,724 -4167,903 -4177,22 -4184,689 -4189,239 -4193,217 -4197,581 -4210,438 -4220,932 -4225,335 -4225,696 -4227,226 -4228,404 -4229,735 -4235,665 -4257,959 -4283,322 -4306,002 -4329,772 -4362,584 -4392,861 -4411,04 -4425,134 -4447,251 -4468 -4478,642 -4488,154 -4505,19 -4527,39 -4554,831 -4575,688 -4577,532 -4575,447 -4585,002 -4599,258 -4614,622 -4629,372 -4640,552 -4644,401 -4630,416 -4613,515 -4604,746 -4596,608 -4585,046 -4570,444 -4561,778 -4556,115 -4554,773 -4550,817 -4537,98 -4523,808 -4521,5 -4526,153 -4541,002 -4560,705 -4579,417 -4593,661 -4595,63 -4590,667 -4584,305 -4580,678 -4586,157 -4590,952 -4585,275 -4573,864 -4561,672 -4540,773 -4504,222 -4459,366 -4413,646 -4370,331 -4335,594 -4311,048 -4302,666 -4298,268 -4287,888 -4276,859 -4270,322 -4263,417 -4254,62 -4251,369 -4265,39 -4281,984 -4285,758 -4276,928 -4248,251 -4214,798 -4185,243 -4163,844 -4156,317 -4148,114 -4125,654 -4103,563 -4098,598 -4097,609 -4091,216 -4083,352 -4077,042 -4069,117 -4054,827 -4037,221 -4017,027 -3999,108 -3991,46 -3986,755 -3984,779 -3986,441 -3996,807 -4007,899 -4012,626 -4011,874 -4003,498 -3991,188 -3978,181 -3970,952 -3976,261 -3978,073 -3956,997 -9999 -9999 
-4007,794 -4016,53 -4022,539 -4019,61 -4011,859 -4006,941 -4000,47 -3998,47 -4000,114 -4023,362 -4050,613 -4078,523 -4102,632 -4088,695 -4074,102 -4077,303 -4086,647 -4109,366 -4131,221 -4143,363 -4149,269 -4158,367 -4157,773 -4164,917 -4165,537 -4183,598 -4196,384 -4192,727 -4184,282 -4182,656 -4179,791 -4194,185 -4209,077 -4237,723 -4264,105 -4288,775 -4313,69 -4346,302 -4377,148 -4394,896 -4407,454 -4433,111 -4456,552 -4469,571 -4480,761 -4497,561 -4517,802 -4544,248 -4564,19 -4565,763 -4562,391 -4567,674 -4575,617 -4586,783 -4597,46 -4607,458 -4610,739 -4592,37 -4571,076 -4567,941 -4563,499 -4555,803 -4544,265 -4542,717 -4544,589 -4540,119 -4535,22 -4523,272 -4512,744 -4511,015 -4516,622 -4525,075 -4538,764 -4565,611 -4588,145 -4594,931 -4594,39 -4590,635 -4587,703 -4590,091 -4591,458 -4585,122 -4574,188 -4566,78 -4550,614 -4520,054 -4480,003 -4433,286 -4388,049 -4353,751 -4328,097 -4312,831 -4298,962 -4281,972 -4264,416 -4262,206 -4261,931 -4262,318 -4267,011 -4272,563 -4278,471 -4272,852 -4257,319 -4238,483 -4214,31 -4184,054 -4159,64 -4156,86 -4153,95 -4131,961 -4108,917 -4102,313 -4099,127 -4093,424 -4088,363 -4078,676 -4067,314 -4053,424 -4035,628 -4015,138 -3997,524 -3989,638 -3985,814 -3978,483 -3975,025 -3979,223 -3983,417 -3996,422 -4000,708 -4000,69 -3993,073 -3981,838 -3976,016 -3989,477 -4000,207 -3965,036 -9999 -9999 
-3997,444 -4007,686 -4015,983 -4013,67 -4008,93 -4001,33 -3996,943 -3993,743 -3997,863 -4008,202 -4023,529 -4039,149 -4049,813 -4047,124 -4043,303 -4052,487 -4068,353 -9999 -9999 -4130,253 -4144,5 -4160,091 -4170,116 -4169,558 -4166,923 -4174,409 -4179,239 -4171,659 -4161,407 -4163,367 -4169,763 -4185,959 -4206,7 -4236,371 -4262,859 -4280,547 -4299,507 -4334,302 -4369,313 -4389,485 -4404,489 -4426,699 -4447,857 -4462,621 -4475,609 -4493,026 -4513,473 -4537,203 -4554,628 -4556,511 -4553,199 -4553,459 -4556,504 -4560,176 -4565,175 -4571,271 -4571,777 -4558,194 -4544,347 -4545,521 -4547,926 -4540,143 -4529,553 -4524,862 -4522,972 -4521,336 -4517,362 -4509,21 -4500,973 -4498,671 -4502,282 -4511,53 -4528,893 -4556,204 -4582,406 -4594,032 -4598,022 -4596,652 -4595,025 -4594,223 -4593,564 -4589,435 -4584,763 -4578,496 -4566,682 -4538,213 -4500,111 -4453,72 -4408,203 -4372,678 -4346,088 -4327,455 -4309,583 -4286,783 -4266,289 -4262,063 -4263,689 -4264,711 -4267,994 -4272,095 -4273,82 -4263,843 -4247,252 -4230,852 -4210,528 -4183,377 -4161,857 -4159,089 -4157,633 -4139,054 -4118,648 -4108,884 -4101,566 -4090,569 -4080,654 -4077,254 -4071,968 -4053,272 -4031,271 -4012,951 -3998,333 -3986,153 -3977,215 -3971,414 -3969,622 -3973,812 -3982,283 -3997,867 -4009,531 -4006,411 -3996,889 -3986,145 -3980,793 -3990,856 -3994,548 -3968,055 -9999 -9999 
-3979,261 -3989,183 -4000,86 -3995,565 -3993,832 -3981,836 -3980,771 -3975,633 -3984,217 -3984,48 -3991,609 -3997,848 -3999,742 -4008,222 -4014,279 -9999 -9999 -9999 -9999 -9999 -9999 -4168,528 -4191,267 -4181,788 -4173,266 -4174,075 -4174,443 -4162,841 -4149,656 -4159,948 -4173,834 -4191,427 -4213,651 -4246,513 -4273,805 -4279,181 -4285,248 -4326,038 -4369,623 -4389,512 -4403,585 -4424,48 -4444,085 -4458,38 -4471,013 -4489,431 -4509,303 -4532,055 -4548,916 -4547,007 -4540,897 -4536,613 -4535,597 -4531,727 -4531,283 -4535,961 -4537,675 -4526,525 -4516,878 -4526,854 -4539,078 -4528,832 -4516,509 -4509,35 -4503,875 -4506,092 -4504,06 -4498,153 -4489,46 -4485,492 -4485,808 -4494,766 -4514,446 -4544,047 -4576,672 -4590,196 -4598,226 -4597,928 -4597,426 -4593,786 -4592,15 -4588,528 -4589,172 -4584,331 -4580,276 -4552,809 -4518,615 -4471,693 -4424,389 -4388,484 -4361,561 -4343,736 -4326,247 -4297,029 -4269,107 -4263,846 -4265,633 -4263,001 -4263,359 -4267,546 -4270,295 -4257,385 -4239,615 -4225,758 -4208,958 -4181,804 -4159,215 -4159,945 -4163,869 -4144,761 -4125,143 -4115,904 -4106,059 -4087,062 -4068,861 -4072,569 -4076,011 -4049,585 -4022,379 -4007,042 -3996,275 -3980,394 -3967,449 -3964,411 -3965,015 -3970,802 -3981,993 -4000,771 -4020,805 -4011,789 -4000,824 -3990,78 -3982,818 -3993,407 -3996,093 -3973,062 -9999 -9999 
-3944,465 -3949,541 -3952,883 -3946,274 -3936,869 -3926,941 -3920,66 -3921,744 -3928,945 -3941,638 -3955,66 -3966,813 -3975,463 -9999 -9999 -9999 -9999 -9999 -9999 -9999 -9999 -9999 -9999 -4178,583 -4175,077 -4174,809 -4174,299 -4168,497 -4164,775 -4173,264 -4187,166 -4204,134 -4227,662 -4261,434 -4289,188 -4285,573 -4285,394 -4321,07 -4364,459 -4388,524 -4406,426 -4424,306 -4442,555 -4456,221 -4470,275 -4487,32 -4506,778 -4524,119 -4535,553 -4530,97 -4521,557 -4512,087 -4504,896 -4498,837 -4496,18 -4501,532 -4504,265 -4497,759 -4493,064 -4504,608 -4516,321 -4512,354 -4504,19 -4500,505 -4499,823 -4501,808 -4501,547 -4494,454 -4484,836 -4475,361 -4468,799 -4472,989 -4487,684 -4520,483 -4554,984 -4575,138 -4586,125 -4589,28 -4588,271 -4583,497 -4577,364 -4572,238 -4567,943 -4566,944 -4563,845 -4550,661 -4527,292 -4484,542 -4438,846 -4400,651 -4372,729 -4358,073 -4342,782 -4312,429 -4281,501 -4266,926 -4260,136 -4256,42 -4255,176 -4257,984 -4258,367 -4251,406 -4238,908 -4222,491 -4202,985 -4181,51 -4163,024 -4156,339 -4152,152 -4144,057 -4133,953 -4124,471 -4110,69 -4088,312 -4068,141 -4061,215 -4055,066 -4033,414 -4010,012 -3995,227 -3984,345 -3972,189 -3962,619 -3960,227 -3961,457 -3965,532 -3973,455 -3986,741 -3999,234 -4001,254 -4001,693 -4001,528 -4003,425 -4005,207 -4000,282 -3984,625 -9999 -9999 
-3903,854 -3903,544 -3901,081 -3892,034 -3876,282 -3869,187 -3858,038 -3866,531 -3873,167 -3900,994 -9999 -9999 -9999 -9999 -9999 -9999 -9999 -9999 -9999 -9999 -9999 -9999 -9999 -9999 -9999 -4174,492 -4177,228 -4177,1 -4180,882 -4189,671 -4202,464 -4214,755 -4234,333 -4270,403 -4306,142 -4286,611 -4273,597 -4311,862 -4359,723 -4381,331 -4400,913 -4416,583 -4436,079 -4448,04 -4462,696 -4477,799 -4497,147 -4509,44 -4518,672 -4508,456 -4495,877 -4483,003 -4473,023 -4467,269 -4463,085 -4473,139 -4479,062 -4473,715 -4468,42 -4484,513 -4498,525 -4496,536 -4490,638 -4492,471 -4497,23 -4499,372 -4501,323 -4492,472 -4483,286 -4470,28 -4456,51 -4456,085 -4460,958 -4498,649 -4536,717 -4560,33 -4573,96 -4579,539 -4578,625 -4573,684 -4563,854 -4557,18 -4545,475 -4547,03 -4543,862 -4542,189 -4532,013 -4490,009 -4445,563 -4406,333 -4377,243 -4370,414 -4363,104 -4329,346 -4292,271 -4271,589 -4256,908 -4252,176 -4248,853 -4251,803 -4250,825 -4248,837 -4241,109 -4222,447 -4200,923 -4184,79 -4168,01 -4155,809 -4143,986 -4145,739 -4144,079 -4135,008 -4117,777 -4087,902 -4060,883 -4044,943 -4032,913 -4012,739 -3991,91 -3980,076 -3971,169 -3962,784 -3956,487 -3956,183 -3957,699 -3958,44 -3960,574 -3967,989 -3973,825 -3982,658 -3994,646 -4006,525 -4022,624 -4020,608 -4011,945 -4002,124 -9999 -9999 
-3864,006 -3861,926 -3859,446 -3855,167 -3847,414 -3842,912 -3839,691 -9999 -9999 -9999 -9999 -9999 -9999 -9999 -9999 -9999 -9999 -9999 -9999 -9999 -9999 -9999 -9999 -9999 -9999 -9999 -4176,723 -4180,734 -4187,39 -4201,487 -4215,206 -4218,722 -4227,037 -4253,124 -4276,132 -4270,312 -4267,169 -4297,14 -4334,241 -4354,796 -4370,713 -4389,854 -4410,151 -4424,685 -4438,357 -4451,79 -4466,131 -4478,188 -4483,808 -4474,148 -4460,438 -4451,717 -4446,796 -4446,507 -4449,038 -4457,174 -4462,667 -4460,198 -4459,673 -4473,541 -4486,088 -4483,374 -4477,859 -4482,88 -4489,735 -4488,886 -4485,844 -4483,807 -4481,363 -4475,798 -4469,03 -4463,872 -4466,597 -4492,973 -4524,246 -4550,964 -4569,172 -4574,907 -4574,692 -4574,561 -4571,611 -4563,347 -4552,722 -4544,89 -4535,695 -4528,282 -4512,746 -4480,447 -4443,058 -4407,383 -4383,157 -4377,477 -4372,746 -4344,049 -4310,365 -4283,907 -4265,439 -4258,818 -4256,785 -4257,502 -4256,121 -4250,767 -4241,006 -4225,951 -4210,173 -4197,592 -4184,865 -4168,503 -4155,911 -4158,011 -4159,312 -4146,325 -4120,842 -4081,157 -4043,216 -4022,92 -4009,082 -3991,715 -3975,058 -3965,45 -3959,193 -3953,666 -3950,844 -3952,277 -3954,651 -3952,316 -3951,016 -3954,897 -3958,264 -3958,262 -3964,651 -3992,54 -4022,955 -4032,007 -4031,869 -4027,327 -9999 -9999 
-3831,46 -3832,002 -3831,23 -3833,631 -9999 -9999 -9999 -9999 -9999 -9999 -9999 -9999 -9999 -9999 -9999 -9999 -9999 -9999 -9999 -9999 -9999 -9999 -9999 -9999 -9999 -9999 -9999 -4183,007 -4190,118 -4210,063 -4226,614 -4217,048 -4209,921 -4230,761 -4248,942 -4250,414 -4250,992 -4280,33 -4311,091 -4324,653 -4333,61 -4356,434 -4379,377 -4394,963 -4407,837 -4419,486 -4429,985 -4443,581 -4449,77 -4439,077 -4423,845 -4422,085 -4423,729 -4430,601 -4439,106 -4447,232 -4453,475 -4451,045 -4451,158 -4466,622 -4480,873 -4473,002 -4463,265 -4472,845 -4483,238 -4477,516 -4469,213 -4475,117 -4481,391 -4484,985 -4487,818 -4479,96 -4477,436 -4496,775 -4520,428 -4547,974 -4570,302 -4574,297 -4573,636 -4579,188 -4584,204 -4575,261 -4566,211 -4551,127 -4533,362 -4518,927 -4496,319 -4467,398 -4434,042 -4398,404 -4375,114 -4373,66 -4378,576 -4351,434 -4322,398 -4294,865 -4274,414 -4269,185 -4268,549 -4267,762 -4265,412 -4255,055 -4242,428 -4229,786 -4218,976 -4210,797 -4203,697 -4182,875 -4166,838 -4171,688 -4176,971 -4158,17 -4126,126 -4072,587 -4019,499 -3999,302 -3987,226 -3971,418 -3957,012 -3950,44 -3946,929 -3942,993 -3942,432 -3946,092 -3951,18 -3945,264 -3940,942 -3944,716 -3947,642 -3935,437 -3928,605 -3973,309 -4021,307 -4037,823 -4047,061 -4047,509 -9999 -9999 
-9999 -9999 -9999 -9999 -9999 -9999 -9999 -9999 -9999 -9999 -9999 -9999 -9999 -9999 -9999 -9999 -9999 -9999 -9999 -9999 -9999 -9999 -9999 -9999 -9999 -9999 -9999 -9999 -4203,515 -4214,104 -4219,769 -4212,155 -4207,104 -4218,835 -4232,742 -4241,11 -4250,361 -4271,154 -4291,375 -4301,365 -4308,569 -4327,438 -4347,967 -4364,893 -4378,647 -4390,297 -4400,854 -4413,813 -4419,55 -4411,706 -4400,494 -4401,313 -4407,381 -4417,868 -4429,026 -4436,916 -4442,271 -4443,357 -4446,826 -4459,462 -4469,582 -4465,049 -4458,668 -4464,937 -4471,887 -4469,988 -4467,274 -4472,481 -4480,861 -4489,452 -4496,025 -4497,025 -4500,527 -4511,348 -4527,453 -4547,601 -4565,049 -4574,694 -4578,974 -4580,317 -4579,757 -4577,769 -4573,132 -4561,89 -4545,31 -4521,83 -4491,314 -4456,227 -4417,01 -4378,383 -4350,742 -4347,477 -4350,725 -4337,658 -4320,239 -4301,459 -4286,75 -4281,128 -4278,828 -4276,162 -4270,419 -4257,395 -4242,738 -4230,295 -4220,854 -4214,119 -4206,646 -4191,256 -4179,059 -4178,804 -4178,6 -4160,315 -4127,83 -4067,333 -4009,776 -3981,129 -3965,464 -3952,901 -3942,911 -3935,996 -3931,198 -3929,811 -3930,195 -3934,176 -3936,919 -3935,15 -3932,598 -3935,893 -3936,32 -3928,726 -3927,927 -3961,149 -4000,832 -4027,535 -4044,774 -4048,583 -9999 -9999 
-9999 -9999 -9999 -9999 -9999 -9999 -9999 -9999 -9999 -9999 -9999 -9999 -9999 -9999 -9999 -9999 -9999 -9999 -9999 -9999 -9999 -9999 -9999 -9999 -9999 -9999 -9999 -9999 -4211,261 -4211,977 -4210,802 -4204,127 -4201,107 -4211,282 -4224,553 -4236,948 -4250,728 -4267,704 -4281,983 -4287,145 -4288,276 -4304,899 -4322,494 -4339,371 -4353,803 -4366,274 -4376,838 -4392,356 -4400,086 -4392,986 -4381,77 -4386,362 -4394,525 -4406,984 -4419,889 -4426,884 -4432,601 -4436,121 -4441,107 -4454,277 -4464,225 -4460,362 -4453,843 -4459,838 -4465,076 -4464,104 -4464,471 -4470,343 -4480,64 -4493,121 -4503,418 -4510,987 -4520,243 -4525,295 -4535,483 -4550,289 -4563,935 -4578,077 -4586,354 -4582,596 -4575,489 -4580,174 -4581,167 -4574,351 -4561,258 -4531,141 -4493,444 -4451,211 -4403,129 -4356,718 -4317,234 -4312,968 -4317,804 -4315,192 -4311,753 -4303,657 -4295,634 -4292,222 -4288,753 -4283,753 -4275,101 -4257,712 -4240,076 -4226,997 -4217,689 -4212,203 -4206,149 -4192,878 -4180,811 -4175,832 -4171,714 -4150,164 -4123,881 -4054,52 -3992,107 -3962,954 -3946,064 -3936,492 -3930,942 -3924,942 -3919,23 -3921,072 -3921,433 -3926,874 -3928,559 -3931,067 -3929,552 -3935,862 -3937,074 -3933,043 -3930,39 -3954,944 -3983,661 -4013,092 -4036,479 -4039,907 -9999 -9999 
-9999 -9999 -9999 -9999 -9999 -9999 -9999 -9999 -9999 -9999 -9999 -9999 -9999 -9999 -9999 -9999 -9999 -9999 -9999 -9999 -9999 -9999 -9999 -9999 -9999 -9999 -9999 -9999 -4190,368 -4194,046 -4194,026 -4192,504 -4194,959 -4206,283 -4221,125 -4234,125 -4248,844 -4268,27 -4284,479 -4286,593 -4285,999 -4294,686 -4306,578 -4320,948 -4335,414 -4351,059 -4366,395 -4381,227 -4389,525 -4385,24 -4379,26 -4380,747 -4387,337 -4396,647 -4406,557 -4415,248 -4422,884 -4431,182 -4440,376 -4452,22 -4460,823 -4460,464 -4458,119 -4460,145 -4461,816 -4456,579 -4454,55 -4466,222 -4483,059 -4497,696 -4509,233 -4516,85 -4523,862 -4531,04 -4541,771 -4556,87 -4572,575 -4584,831 -4592,296 -4591,031 -4588,207 -4590,328 -4591,045 -4583,311 -4568,089 -4541,367 -4505,074 -4457,265 -4403,284 -4349,997 -4304,323 -4283,186 -4276,472 -4286,941 -4299,478 -4303,786 -4304,52 -4303,389 -4299,949 -4289,201 -4274,213 -4254,407 -4235,057 -4220,938 -4211,2 -4206,379 -4201,03 -4188,336 -4173,596 -4158,569 -4138,847 -4107,677 -4067,702 -4023,457 -3980,597 -3950,749 -3929,775 -3923,237 -3920,941 -3922,364 -3924,173 -3926,664 -3929,463 -3934,293 -3938,856 -3943,752 -3947,488 -3951,612 -3953,872 -3954,063 -3955,63 -3961,996 -3973,696 -3996,01 -4016,415 -4022,459 -9999 -9999 
-9999 -9999 -9999 -9999 -9999 -9999 -9999 -9999 -9999 -9999 -9999 -9999 -9999 -9999 -9999 -9999 -9999 -9999 -9999 -9999 -9999 -9999 -9999 -9999 -9999 -9999 -9999 -9999 -4166,287 -4172,393 -4175,015 -4177,905 -4184,645 -4199,778 -4218,427 -4230,58 -4244,554 -4269,02 -4291,831 -4289,627 -4286,071 -4290,536 -4297,075 -4308,457 -4321,235 -4340,088 -4359,633 -4374,277 -4383,944 -4378,81 -4375,396 -4375,145 -4380,941 -4387,758 -4395,444 -4406,391 -4415,886 -4428,508 -4440,469 -4452,19 -4460,819 -4461,025 -4460,084 -4459,233 -4459,662 -4447,963 -4441,012 -4461,123 -4485,848 -4502,039 -4514,302 -4519,486 -4523,287 -4532,333 -4544,505 -4561,626 -4580,546 -4590,781 -4598,889 -4599,195 -4599,453 -4599,985 -4601,011 -4591,214 -4575,75 -4553,35 -4521,729 -4470,141 -4412,027 -4353,267 -4298,089 -4263,269 -4240,878 -4264,127 -4290,869 -4302,711 -4309,898 -4310,12 -4308,061 -4291,236 -4271,561 -4249,071 -4227,588 -4213,195 -4202,221 -4198,17 -4194,463 -4180,742 -4163,684 -4141,148 -4110,051 -4071,665 -4020,044 -4001,021 -3975,568 -3948,908 -3923,167 -3921,401 -3919,663 -3927,328 -3934,928 -3937,25 -3941,538 -3946,619 -3954,069 -3961,499 -3969,358 -3971,398 -3974,252 -3976,885 -3981,694 -3971,581 -3964,537 -3979,302 -3996,193 -4001,419 -9999 -9999 
-9999 -9999 -9999 -9999 -9999 -9999 -9999 -9999 -9999 -9999 -9999 -9999 -9999 -9999 -9999 -9999 -9999 -9999 -9999 -9999 -9999 -9999 -9999 -9999 -9999 -9999 -9999 -9999 -4149,082 -4154,88 -4158,624 -4162,96 -4171,091 -4189,552 -4210,203 -4225,931 -4241,275 -4263,488 -4281,862 -4285,96 -4286,842 -4292,223 -4298,614 -4302,823 -4310,598 -4330,699 -4352,123 -4363,554 -4367,537 -4363,548 -4359,224 -4363,946 -4372,197 -4381,671 -4391,904 -4405,215 -4418,367 -4430,108 -4441,329 -4451,981 -4458,791 -4457,222 -4452,724 -4449,068 -4445,626 -4440,184 -4441,047 -4459,485 -4483,431 -4502,934 -4516,919 -4521,422 -4524,292 -4532,781 -4545,24 -4559,661 -4575,185 -4588,368 -4597,84 -4600,886 -4601,101 -4601,42 -4600,505 -4595,379 -4584,513 -4563,206 -4531,473 -4484,14 -4428,98 -4370,349 -4314,482 -4271,921 -4246,749 -4259,817 -4282,39 -4296,796 -4305,037 -4304,541 -4298,774 -4284,453 -4265,638 -4243,338 -4222,176 -4207,919 -4197,053 -4187,306 -4178,234 -4170,017 -4157,685 -4134,893 -4106,566 -4077,766 -4045,9 -4017,646 -3991,18 -3970,986 -3955,615 -3946,171 -3939,875 -3940,393 -3942,468 -3944,322 -3948,372 -3955,163 -3964,891 -3973,856 -3981,951 -3983,774 -3984,942 -3986,644 -3987,397 -3979,264 -3970,438 -3965,104 -3964,526 -3975,268 -9999 -9999 
-9999 -9999 -9999 -9999 -9999 -9999 -9999 -9999 -9999 -9999 -9999 -9999 -9999 -9999 -9999 -9999 -9999 -9999 -9999 -9999 -9999 -9999 -9999 -9999 -9999 -9999 -9999 -9999 -4135,594 -4141,884 -4146,171 -4150,932 -4157,735 -4181,167 -4205,584 -4224,316 -4239,015 -4260,046 -4275,031 -4281,894 -4285,994 -4294,712 -4303,096 -4299,273 -4299,083 -4322,214 -4347,274 -4354,698 -4354,853 -4351,745 -4344,991 -4356,654 -4367,586 -4379,765 -4391,467 -4407,081 -4422,844 -4432,206 -4441,811 -4452,007 -4458,268 -4452,749 -4443,376 -4437,655 -4432,366 -4432,435 -4438,27 -4457,569 -4481,46 -4502,956 -4519,831 -4522,149 -4522,695 -4530,537 -4542,82 -4554,78 -4568,396 -4585,454 -4597,737 -4602,645 -4601,896 -4601,928 -4599,125 -4598,526 -4593,374 -4572,725 -4543,317 -4500,201 -4450,598 -4394,821 -4339,904 -4293,237 -4258,958 -4265,177 -4280,754 -4291,055 -4298,091 -4294,684 -4286,857 -4275,528 -4259,613 -4237,729 -4215,893 -4203,084 -4192,743 -4177,294 -4162,563 -4160,896 -4156,322 -4134,547 -4110,86 -4095,445 -4082,35 -4043,52 -4012,048 -3998,419 -3993,661 -3977,989 -3965,22 -3957,722 -3951,653 -3949,852 -3951,599 -3958,649 -3970,572 -3980,449 -3990,255 -3990,263 -3989,221 -3989,825 -3989,557 -3983,782 -3976,294 -3954,643 -3936,665 -3955,418 -9999 -9999 
-9999 -9999 -9999 -9999 -9999 -9999 -9999 -9999 -9999 -9999 -9999 -9999 -9999 -9999 -9999 -9999 -9999 -9999 -9999 -9999 -9999 -9999 -9999 -9999 -9999 -9999 -9999 -9999 -4125,979 -4134,218 -4141,61 -4148,546 -4159,145 -4180,856 -4206,175 -4231,435 -4253,474 -4265,866 -4273,929 -4280,683 -4286,555 -4294,101 -4299,983 -4296,99 -4298,175 -4315,451 -4336,148 -4348,243 -4354,425 -4358,018 -4360,309 -4366,787 -4374,81 -4385,343 -4396,259 -4408,759 -4420,932 -4430,698 -4440,529 -4450,822 -4456,275 -4449,484 -4439,04 -4431,465 -4427,036 -4428,343 -4436,161 -4455,785 -4478,801 -4499,385 -4514,777 -4520,048 -4522,184 -4525,521 -4532,9 -4549,947 -4569,28 -4588,13 -4602,719 -4610,479 -4612,712 -4608,942 -4603,159 -4600,725 -4594,472 -4577,593 -4551,713 -4514,433 -4471,119 -4423,187 -4374,923 -4329,724 -4294,656 -4281,907 -4280,084 -4283,352 -4285,67 -4282,894 -4276,436 -4267,76 -4254,884 -4234,729 -4213,463 -4199,185 -4186,288 -4172,494 -4160,312 -4155,354 -4148,803 -4132,569 -4113,708 -4099,361 -4082,718 -4052,899 -4026,325 -4015,068 -4011,062 -4002,609 -3992,15 -3978,427 -3965,013 -3955,753 -3951,586 -3955,921 -3964,906 -3978,506 -3989,342 -3991,19 -3989,378 -3989,34 -3987,808 -3980,653 -3970,252 -3955,494 -3946,479 -9999 -9999 -9999 
-9999 -9999 -9999 -9999 -9999 -9999 -9999 -9999 -9999 -9999 -9999 -9999 -9999 -9999 -9999 -9999 -9999 -9999 -9999 -9999 -9999 -9999 -9999 -9999 -9999 -9999 -9999 -4106,916 -4117,446 -4128,459 -4139,806 -4148,649 -4161,028 -4182,656 -4207,984 -4237,734 -4267,611 -4271,544 -4274,291 -4280,786 -4286,019 -4291,631 -4296,924 -4292,886 -4293,789 -4309,406 -4329,14 -4346,357 -4359,616 -4370,465 -4380,14 -4381,978 -4386,164 -4394,929 -4403,4 -4411,363 -4418,914 -4427,979 -4437,837 -4449,346 -4456,155 -4446,157 -4434,228 -4426,604 -4423,67 -4426,474 -4434,022 -4455,53 -4477,671 -4496,006 -4510,507 -4517,417 -4521,916 -4522,181 -4524,27 -4548,98 -4574,047 -4594,142 -4610,4 -4619,908 -4625,751 -4618,139 -4608,253 -4604,692 -4597,289 -4582,333 -4560,524 -4527,662 -4491,298 -4451,898 -4411,952 -4368,671 -4330,187 -4301,968 -4282,846 -4279,333 -4277,092 -4273,636 -4267,661 -4262,088 -4253,954 -4235,338 -4213,586 -4199,771 -4184,651 -4171,947 -4160,199 -4153,161 -4145,497 -4132,252 -4115,56 -4101,818 -4082,495 -4057,258 -4032,884 -4025,951 -4025,261 -4024,469 -4018,948 -3999,261 -3978,452 -3963,044 -3953,021 -3955,966 -3961,137 -3979,664 -3992,745 -3994,264 -3989,621 -3989,296 -3987,181 -3977,921 -3967,208 -3961,206 -3960,261 -9999 -9999 -9999 
-9999 -9999 -9999 -9999 -9999 -9999 -9999 -9999 -9999 -9999 -9999 -9999 -9999 -9999 -9999 -9999 -9999 -9999 -9999 -9999 -9999 -9999 -9999 -9999 -9999 -9999 -9999 -4095,619 -4106,837 -4120,859 -4135,308 -4147,328 -4162,575 -4184,673 -4209,227 -4229,958 -4248,313 -4264,854 -4278,025 -4283,249 -4284,751 -4285,318 -4284,487 -4285,788 -4290,942 -4306,073 -4325,57 -4348,72 -4368,325 -4379,852 -4387,521 -4392,506 -4398,741 -4407,004 -4414,581 -4415,694 -4417,414 -4426,165 -4436,654 -4445,944 -4448,267 -4438,655 -4426,474 -4421,456 -4422,685 -4430,277 -4443,133 -4461,183 -4479,422 -4492,441 -4502,965 -4513,25 -4521,951 -4528,655 -4538,29 -4559,282 -4582,731 -4599,749 -4613,372 -4622,826 -4628,181 -4626,203 -4620,974 -4613,145 -4602,252 -4586,059 -4564,542 -4536,689 -4506,478 -4476,334 -4444,429 -4404,857 -4364,42 -4325,6 -4295,556 -4284,296 -4278,477 -4269,954 -4261,189 -4256,938 -4252,162 -4241,682 -4227,392 -4211,143 -4193,932 -4177,517 -4163,479 -4154,438 -4146,449 -4137,731 -4126,982 -4113,317 -4094,45 -4068,773 -4045,106 -4039,004 -4039,8 -4044,974 -4042,252 -4017,554 -3990,133 -3976,02 -3970,305 -3972,073 -3978,881 -3994,65 -4006,835 -4006,038 -3999,087 -3993,553 -3986,492 -3979,137 -3971,657 -3971,414 -3975,206 -9999 -9999 -9999 
-9999 -9999 -9999 -9999 -9999 -9999 -9999 -9999 -9999 -9999 -9999 -9999 -9999 -9999 -9999 -9999 -9999 -9999 -9999 -9999 -9999 -9999 -9999 -9999 -9999 -9999 -9999 -4083,703 -4094,701 -4111,748 -4129,554 -4142,427 -4159,016 -4183,387 -4209,721 -4221,271 -4227,992 -4257,292 -4282,607 -4287,186 -4286,654 -4284,25 -4277,373 -4283,757 -4291,06 -4307,701 -4326,358 -4355,267 -4379,863 -4388,357 -4392,399 -4399,267 -4407,455 -4415,964 -4425,042 -4419,152 -4415,203 -4426,183 -4437,953 -4446,236 -4445,498 -4433,175 -4417,807 -4415,961 -4421,056 -4433,577 -4451,222 -4466,908 -4482,806 -4490,031 -4496,61 -4511,385 -4525,16 -4537,438 -4551,426 -4569,102 -4591,047 -4603,108 -4614,352 -4623,501 -4629,335 -4632,106 -4632,074 -4620,895 -4607,763 -4590,351 -4569,207 -4544,474 -4518,458 -4496,743 -4474,207 -4437,306 -4396,873 -4348,755 -4307,034 -4292,833 -4285,271 -4269,994 -4256,051 -4253,884 -4253,519 -4250,769 -4243,978 -4225,21 -4205,534 -4185,448 -4168,636 -4159,104 -4151,071 -4146,555 -4141,562 -4129,563 -4113,981 -4087,372 -4060,748 -4058,111 -4057,924 -4068,188 -4070,171 -4035,735 -3999,9 -3991,432 -3991,808 -3994,283 -4001,251 -4016,555 -4029,377 -4024,151 -4013,775 -4005,441 -3994,224 -3989,314 -3982,306 -3986,742 -3992,657 -9999 -9999 -9999 
-9999 -9999 -9999 -9999 -9999 -9999 -9999 -9999 -9999 -9999 -9999 -9999 -9999 -9999 -9999 -9999 -9999 -9999 -9999 -9999 -9999 -9999 -9999 -9999 -9999 -9999 -9999 -4072,436 -4083,926 -4100,978 -4118,76 -4131,887 -4148,06 -4175,322 -4204,576 -4223,875 -4239,262 -4258,189 -4275,375 -4289,834 -4299,267 -4299,431 -4296,375 -4298,66 -4305,689 -4321,461 -4341,983 -4365,95 -4386,861 -4394,642 -4398,702 -4402,723 -4408,073 -4414,067 -4418,694 -4419,008 -4421,169 -4432,181 -4445,021 -4452,997 -4452,064 -4434,977 -4416,979 -4413,67 -4418,983 -4432,911 -4449,759 -4466,451 -4480,782 -4488,925 -4497,741 -4515,54 -4533,242 -4544,838 -4555,44 -4568,22 -4583,388 -4599,12 -4613,165 -4623,863 -4630,633 -4632,734 -4630,526 -4622,143 -4609,976 -4595,14 -4576,342 -4553,526 -4529,852 -4510,464 -4489,574 -4460,746 -4423,745 -4373,011 -4327,083 -4304,708 -4290,693 -4272,781 -4257,748 -4254,826 -4256,539 -4258,276 -4253,957 -4234,661 -4211,604 -4194,436 -4180,261 -4169,594 -4160,725 -4155,847 -4151,204 -4143,166 -4132,897 -4116,822 -4102,23 -4095,762 -4093,019 -4091,687 -4082,216 -4052,387 -4021,885 -4012,562 -4013,123 -4018,574 -4027,01 -4038,521 -4046,93 -4043,695 -4036,418 -4030,391 -4024,592 -4017,335 -4011,577 -4011,587 -4014,261 -9999 -9999 -9999 
-9999 -9999 -9999 -9999 -9999 -9999 -9999 -9999 -9999 -9999 -9999 -9999 -9999 -9999 -9999 -9999 -9999 -9999 -9999 -9999 -9999 -9999 -9999 -9999 -9999 -9999 -9999 -4060,857 -4071,497 -4089,132 -4108,101 -4119,563 -4132,916 -4164,688 -4200,355 -4228,885 -4254,145 -4263,555 -4270,555 -4294,762 -4316,294 -4318,806 -4318,469 -4316,928 -4321,252 -4335,956 -4356,26 -4373,802 -4391,643 -4395,74 -4400,153 -4401,995 -4405,557 -4410,565 -4412,867 -4418,477 -4424,962 -4437,896 -4452,714 -4460,428 -4462,205 -4438,182 -4415,597 -4414,122 -4418,958 -4434,311 -4449,446 -4466,806 -4481,181 -4489,846 -4499,5 -4522,535 -4544,279 -4551,603 -4556,791 -4565,292 -4575,238 -4595,838 -4613,303 -4625,355 -4632,802 -4633,418 -4629,591 -4624,226 -4613,947 -4602,71 -4586,587 -4564,577 -4540,627 -4523,275 -4503,862 -4481,987 -4451,431 -4395,254 -4341,875 -4317,043 -4300,12 -4278,049 -4259,583 -4257,768 -4261,103 -4266,927 -4267,242 -4245,785 -4219,003 -4207,159 -4195,778 -4184,506 -4173,115 -4166,639 -4160,888 -4155,268 -4151,768 -4145,879 -4142,922 -4134,252 -4128,49 -4117,158 -4100,58 -4072,141 -4043,143 -4036,917 -4037,435 -4044,762 -4052,857 -4060,657 -4066,389 -4063,383 -4058,72 -4055,785 -4056,241 -4046,955 -4042,003 -4038,209 -4037,018 -9999 -9999 -9999 
-9999 -9999 -9999 -9999 -9999 -9999 -9999 -9999 -9999 -9999 -9999 -9999 -9999 -9999 -9999 -9999 -9999 -9999 -9999 -9999 -9999 -9999 -9999 -9999 -9999 -9999 -9999 -4049,86 -4060,15 -4075,83 -4093,646 -4110,707 -4129,271 -4154,359 -4185,209 -4225,912 -4261,629 -4272,196 -4279,655 -4301,618 -4323,444 -4330,099 -4331,218 -4329,828 -4332,569 -4343,709 -4357,977 -4368,227 -4376,597 -4383,362 -4389,69 -4396,069 -4403,978 -4412,967 -4419,943 -4422,439 -4426,237 -4439,466 -4452,834 -4456,095 -4451,567 -4436,362 -4423,517 -4424,446 -4433,052 -4445,583 -4459,397 -4471,935 -4483,368 -4495,395 -4510,01 -4531,688 -4551,025 -4556,513 -4559,386 -4569,285 -4583,245 -4601,393 -4617,859 -4628,29 -4634,666 -4636,871 -4636,116 -4632,976 -4626,41 -4614,949 -4599,805 -4579,821 -4559,132 -4540,364 -4521,47 -4499,121 -4467,343 -4414,775 -4362,877 -4332,682 -4310,002 -4287,371 -4269,414 -4265,741 -4269,179 -4274,709 -4275,431 -4262,797 -4245,295 -4230,785 -4217,699 -4206,147 -4194,331 -4181,38 -4169,14 -4163,707 -4161,039 -4164,75 -4166,834 -4160,571 -4151,619 -4139,95 -4123,833 -4100,118 -4078,611 -4070,513 -4070,446 -4074,587 -4079,571 -4080,64 -4080,552 -4079,811 -4076,621 -4069,959 -4064,133 -4063,657 -4064,699 -4061,199 -4057,959 -9999 -9999 -9999 
-9999 -9999 -9999 -9999 -9999 -9999 -9999 -9999 -9999 -9999 -9999 -9999 -9999 -9999 -9999 -9999 -9999 -9999 -9999 -9999 -9999 -9999 -9999 -9999 -9999 -9999 -9999 -4038,767 -4047,908 -4063,478 -4081,927 -4104,602 -4127,19 -4145,655 -4167,987 -4220,356 -4269,779 -4277,113 -4282,678 -4305,73 -4329,616 -4336,22 -4338,723 -4337,067 -4337,885 -4346,991 -4357,17 -4360,151 -4360,001 -4369,201 -4377,188 -4387,896 -4400,93 -4416,148 -4429,908 -4427,64 -4425,187 -4439,909 -4452,954 -4449,389 -4439,865 -4431,762 -4427,434 -4433,562 -4446,661 -4456,895 -4470,525 -4479,173 -4488,141 -4502,773 -4519,524 -4541,008 -4560,665 -4561,853 -4561,437 -4575,131 -4593,116 -4609,463 -4624,839 -4632,016 -4637,156 -4641,229 -4643,83 -4642,485 -4639,059 -4626,388 -4612,532 -4593,351 -4575,03 -4555,063 -4536,729 -4514,559 -4486,073 -4434,028 -4381,143 -4352,334 -4326,476 -4301,129 -4279,552 -4275,273 -4278,673 -4284,371 -4287,684 -4282,333 -4273,267 -4257,092 -4242,134 -4231,341 -4220,501 -4202,248 -4182,952 -4179,235 -4174,409 -4186,094 -4191,403 -4183,949 -4172,06 -4162,371 -4149,676 -4128,116 -4110,395 -4102,413 -4102,309 -4102,436 -4104,644 -4099,112 -4094,574 -4097,086 -4095,601 -4083,554 -4069,18 -4077,231 -4085,019 -4080,658 -4076,02 -9999 -9999 -9999 
-9999 -9999 -9999 -9999 -9999 -9999 -9999 -9999 -9999 -9999 -9999 -9999 -9999 -9999 -9999 -9999 -9999 -9999 -9999 -9999 -9999 -9999 -9999 -9999 -9999 -9999 -9999 -4028,727 -4035,015 -4055,66 -4078,81 -4102,219 -4124,549 -4146,495 -4173,261 -4211,485 -4247,835 -4268,412 -4284,656 -4304,415 -4322,903 -4333,035 -4338,465 -4339,839 -4342,288 -4348,459 -4355,246 -4358,33 -4359,973 -4364,537 -4370,496 -4380,016 -4393,476 -4414,028 -4431,25 -4433,541 -4433,453 -4442,874 -4450,003 -4442,429 -4431,127 -4427,093 -4428,334 -4435,394 -4446,236 -4457,794 -4471,314 -4485,719 -4500,125 -4513,116 -4527,142 -4546,396 -4562,496 -4567,468 -4570,327 -4582,425 -4598,251 -4614,111 -4627,187 -4633,438 -4637,209 -4644,193 -4648,97 -4646,236 -4639,335 -4629,202 -4616,214 -4598,919 -4580,24 -4561,299 -4542,618 -4522,074 -4495,361 -4455,217 -4414,191 -4384,069 -4356,249 -4323,218 -4295,618 -4287,915 -4289,855 -4295,329 -4298,976 -4299,181 -4293,825 -4280,577 -4266,577 -4256,889 -4247,47 -4233,891 -4221,988 -4218,804 -4219,449 -4222,114 -4221,098 -4208,931 -4194,612 -4184,288 -4171,265 -4149,974 -4130,793 -4126,242 -4126,82 -4121,156 -4115,817 -4115,046 -4116,346 -4119,243 -4118,441 -4108,312 -4097,922 -4096,836 -4097,737 -4094,323 -4090,34 -9999 -9999 -9999 
-9999 -9999 -9999 -9999 -9999 -9999 -9999 -9999 -9999 -9999 -9999 -9999 -9999 -9999 -9999 -9999 -9999 -9999 -9999 -9999 -9999 -9999 -9999 -9999 -9999 -9999 -9999 -4025,55 -4027,777 -4057,018 -4083,509 -4104,828 -4124,337 -4148,217 -4177,033 -4202,993 -4228,176 -4257,698 -4282,511 -4300,248 -4314,927 -4327,029 -4335,528 -4338,781 -4342,719 -4348,144 -4354,539 -4358,817 -4362,505 -4363,526 -4366,627 -4374,411 -4385,856 -4412,957 -4436,147 -4439,786 -4439,185 -4446,129 -4450,569 -4436,639 -4421,773 -4422,436 -4427,69 -4434,985 -4443,598 -4456,067 -4470,389 -4491,99 -4513,588 -4525,208 -4535,414 -4554,573 -4569,622 -4576,663 -4580,156 -4591,369 -4604,307 -4620,152 -4632,792 -4637,365 -4638,034 -4648,526 -4655,738 -4649,718 -4638,809 -4631,114 -4619,443 -4602,775 -4583,113 -4564,908 -4546,332 -4528,889 -4507,023 -4476,065 -4444,583 -4416,971 -4390,627 -4348,15 -4311,101 -4303,511 -4305,128 -4311,674 -4315,342 -4319,342 -4316,429 -4303,87 -4289,903 -4282,684 -4276,275 -4266,619 -4260,799 -4259,474 -4264,512 -4257,551 -4251,165 -4231,905 -4214,696 -4206,984 -4196,166 -4171,845 -4146,361 -4146,625 -4150,237 -4137,625 -4125,336 -4131,563 -4139,002 -4142,745 -4143,64 -4133,435 -4124,76 -4115,678 -4110,043 -4105,85 -4102,367 -9999 -9999 -9999 
-9999 -9999 -9999 -9999 -9999 -9999 -9999 -9999 -9999 -9999 -9999 -9999 -9999 -9999 -9999 -9999 -9999 -9999 -9999 -9999 -9999 -9999 -9999 -9999 -9999 -9999 -9999 -4039,781 -4055,57 -4078,468 -4101,019 -4112,712 -4124,225 -4145,934 -4171,733 -4197,847 -4223,236 -4252,9 -4278,849 -4295,43 -4308,015 -4320,515 -4329,725 -4333,606 -4337,066 -4345,055 -4353,424 -4357,688 -4360,518 -4363,018 -4367,071 -4377,192 -4391,981 -4416,726 -4438,417 -4445,027 -4446,238 -4446,228 -4443,485 -4430,972 -4419,753 -4422,326 -4429,952 -4437,805 -4446,365 -4458,822 -4474,768 -4498,166 -4521,894 -4540,226 -4555,979 -4570,862 -4583,73 -4593,042 -4600,223 -4605,944 -4614,119 -4630,148 -4644,62 -4649,247 -4651,27 -4657,122 -4661,097 -4655,822 -4646,819 -4638,644 -4627,396 -4610,417 -4590,338 -4571,818 -4553,678 -4537,899 -4518,834 -4493,977 -4467,166 -4441,457 -4412,841 -4374,187 -4339,931 -4328,769 -4329,797 -4338,813 -4346,816 -4346,785 -4340,231 -4328,875 -4316,862 -4308,747 -4301,246 -4292,076 -4284,81 -4282,554 -4281,894 -4273,472 -4261,818 -4246,262 -4233,965 -4230,79 -4225,296 -4202,021 -4178,037 -4169,002 -4164,167 -4156,56 -4150,4 -4155,099 -4161,24 -4161,958 -4157,681 -4148,276 -4137,844 -4128,1 -4120,84 -4116,161 -4113,039 -9999 -9999 -9999 
-9999 -9999 -9999 -9999 -9999 -9999 -9999 -9999 -9999 -9999 -9999 -9999 -9999 -9999 -9999 -9999 -9999 -9999 -9999 -9999 -9999 -9999 -9999 -9999 -9999 -9999 -9999 -4051,336 -4078,875 -4097,01 -4119,282 -4119,923 -4122,792 -4145,824 -4170,77 -4199,045 -4223,481 -4252,989 -4278,881 -4292,236 -4302,236 -4315,974 -4326,134 -4328,853 -4330,123 -4341,764 -4353,312 -4356,912 -4359,709 -4365,73 -4371,601 -4384,945 -4399,657 -4422,769 -4443,331 -4447,442 -4448,338 -4442,705 -4437,359 -4426,15 -4417,289 -4425,212 -4436,205 -4444,602 -4452,644 -4465,389 -4480,846 -4506,469 -4532,32 -4555,675 -4576,407 -4587,339 -4598,5 -4609,579 -4620,814 -4621,104 -4623,41 -4641,638 -4659,431 -4661,528 -4662,835 -4665,274 -4668,104 -4662,809 -4655,751 -4649,045 -4639,6 -4622,185 -4601,132 -4583,091 -4564,495 -4551,467 -4534,66 -4512,451 -4487,686 -4465,343 -4438,765 -4402,497 -4367,685 -4356,912 -4357,064 -4369,524 -4382,693 -4377,495 -4366,762 -4355,007 -4343,107 -4334,932 -4326,333 -4314,734 -4302,777 -4298,665 -4294,142 -4283,564 -4268,662 -4255,739 -4246,474 -4250,587 -4255,459 -4230,374 -4206,303 -4193,36 -4183,229 -4180,11 -4177,127 -4181,653 -4186,377 -4182,589 -4172,451 -4161,217 -4147,679 -4137,615 -4129,904 -4125,449 -9999 -9999 -9999 -9999 
-9999 -9999 -9999 -9999 -9999 -9999 -9999 -9999 -9999 -9999 -9999 -9999 -9999 -9999 -9999 -9999 -9999 -9999 -9999 -9999 -9999 -9999 -9999 -9999 -9999 -9999 -9999 -4042,411 -4062,142 -4086,546 -4110,659 -4119,35 -4130,349 -4157,248 -4188,055 -4213,135 -4235,126 -4256,752 -4275,813 -4290,127 -4302,644 -4315,274 -4325,403 -4328,852 -4331,791 -4341,046 -4350,619 -4356,587 -4362,924 -4376,447 -4391,036 -4401,057 -4412,386 -4427,795 -4439,931 -4439,955 -4434,885 -4431,004 -4427,638 -4424,9 -4425,032 -4434,549 -4446,33 -4456,64 -4466,409 -4479,247 -4495,542 -4519,755 -4545,283 -4566,981 -4584,847 -4595,241 -4605,07 -4617,299 -4629,179 -4634,185 -4640,072 -4652,056 -4663,22 -4665,372 -4665,235 -4667,08 -4668,807 -4666,912 -4663,477 -4659,365 -4652,491 -4637,908 -4620,289 -4602,312 -4585,67 -4572,304 -4556,827 -4533,808 -4510,301 -4491,696 -4470,912 -4437,437 -4406,093 -4390,47 -4387,552 -4396,108 -4405,896 -4404,396 -4396,246 -4381,902 -4368,712 -4361,8 -4354,905 -4339,92 -4324,434 -4316,164 -4308,549 -4296,833 -4281,74 -4266,385 -4255,398 -4257,138 -4258,479 -4244,65 -4229,796 -4223,325 -4219,474 -4213,162 -4208,12 -4209,777 -4212,013 -4207,614 -4197,081 -4179,03 -4160,128 -4147,599 -4139,391 -4134,445 -9999 -9999 -9999 -9999 
-9999 -9999 -9999 -9999 -9999 -9999 -9999 -9999 -9999 -9999 -9999 -9999 -9999 -9999 -9999 -9999 -9999 -9999 -9999 -9999 -9999 -9999 -9999 -9999 -9999 -9999 -9999 -4026,692 -4035,682 -4065,696 -4096,799 -4112,112 -4131,293 -4167,378 -4206,994 -4227,893 -4246,768 -4261,162 -4273,825 -4287,681 -4301,803 -4314,24 -4326,36 -4329,827 -4333,398 -4342,546 -4351,452 -4358,667 -4365,885 -4386,97 -4410,106 -4414,204 -4421,349 -4432,099 -4439,488 -4433,621 -4421,538 -4421,156 -4421,374 -4427,746 -4435,244 -4448,137 -4461,154 -4473,046 -4483,746 -4496,486 -4511,039 -4533,806 -4557,988 -4575,552 -4590,399 -4598,045 -4605,831 -4619,788 -4634,466 -4642,946 -4651,953 -4659,956 -4666,786 -4666,926 -4664,493 -4666,948 -4668,98 -4669,756 -4669,358 -4668,08 -4665,324 -4652,901 -4639,044 -4621,322 -4605,98 -4593,411 -4580,146 -4553,056 -4527,968 -4514,504 -4502,999 -4468,766 -4438,093 -4419,53 -4413,054 -4419,008 -4427,699 -4428,282 -4423,609 -4404,969 -4389,143 -4385,945 -4384,155 -4364,521 -4344,304 -4334,844 -4326,083 -4313,014 -4297,086 -4277,985 -4261,241 -4261,408 -4261,299 -4254,61 -4247,955 -4251,692 -4256,881 -4246,38 -4237,148 -4237,048 -4238,214 -4232,977 -4223,309 -4197,158 -4171,143 -4156,662 -4147,818 -4142,489 -9999 -9999 -9999 -9999 
-9999 -9999 -9999 -9999 -9999 -9999 -9999 -9999 -9999 -9999 -9999 -9999 -9999 -9999 -9999 -9999 -9999 -9999 -9999 -9999 -9999 -9999 -9999 -9999 -9999 -9999 -9999 -4019,854 -4026,584 -4046,367 -4069,418 -4098,066 -4129,854 -4167,333 -4204,281 -4229,122 -4249,177 -4262,693 -4273,762 -4282,474 -4292,579 -4306,61 -4320,477 -4328,259 -4335,552 -4347,037 -4358,91 -4366,654 -4375,3 -4389,516 -4404,399 -4411,818 -4420,331 -4434,148 -4443,801 -4436,728 -4426,019 -4423,854 -4427,484 -4438,937 -4452,913 -4466,321 -4480,016 -4493,136 -4506,062 -4517,258 -4530,001 -4545,971 -4563,224 -4578,438 -4590,688 -4597,397 -4604,51 -4618,42 -4633,421 -4644,481 -4654,196 -4663,405 -4670,118 -4670,092 -4668,335 -4669,26 -4671,006 -4672,521 -4672,781 -4671,744 -4668,217 -4660,584 -4649,566 -4634,196 -4618,944 -4607,222 -4592,048 -4564,732 -4537,984 -4523,948 -4510,849 -4485,062 -4458,732 -4441,591 -4433,855 -4437,549 -4443,653 -4444,346 -4437,961 -4419,955 -4404,028 -4402,434 -4401,247 -4384,622 -4365,586 -4355,598 -4346,149 -4329,995 -4311,653 -4294,679 -4281,259 -4272,157 -4266,406 -4265,852 -4267,616 -4273,101 -4277,338 -4271,813 -4265,458 -4261,34 -4257,484 -4250,563 -4237,061 -4211,181 -4183,852 -4165,462 -4153,941 -4149,067 -9999 -9999 -9999 -9999 
-9999 -9999 -9999 -9999 -9999 -9999 -9999 -9999 -9999 -9999 -9999 -9999 -9999 -9999 -9999 -9999 -9999 -9999 -9999 -9999 -9999 -9999 -9999 -9999 -9999 -9999 -9999 -4020,491 -4024,572 -4036,931 -4048,456 -4086,854 -4125,403 -4161,343 -4195,854 -4221,528 -4244,771 -4258,448 -4270,198 -4273,708 -4279,31 -4296,459 -4314,288 -4325,107 -4334,963 -4349,89 -4365,852 -4372,308 -4380,2 -4387,411 -4395,356 -4403,956 -4413,592 -4433,997 -4451,031 -4440,89 -4430,492 -4429,508 -4435,814 -4451,889 -4470,773 -4483,207 -4497,289 -4510,845 -4526,077 -4534,992 -4545,688 -4555,242 -4566,22 -4579,516 -4590,875 -4595,563 -4600,423 -4615,806 -4631,996 -4643,889 -4653,601 -4664,93 -4673,643 -4672,682 -4671,129 -4671,859 -4673,982 -4676,426 -4676,934 -4675,813 -4671,333 -4667,699 -4659,748 -4645,579 -4629,303 -4620,009 -4605,445 -4574,444 -4542,318 -4530,19 -4518,566 -4497,937 -4474,758 -4460,608 -4451,283 -4454,895 -4459,519 -4459,277 -4452,337 -4431,682 -4412,381 -4415,858 -4419,597 -4403,038 -4383,442 -4376,078 -4367,696 -4346,171 -4323,974 -4309,008 -4299,788 -4283,465 -4272,512 -4278,179 -4285,6 -4290,909 -4294,441 -4291,414 -4288,705 -4282,774 -4275,65 -4267,857 -4252,709 -4225,146 -4194,843 -4173,702 -4159,088 -4155,334 -9999 -9999 -9999 -9999 
-9999 -9999 -9999 -9999 -9999 -9999 -9999 -9999 -9999 -9999 -9999 -9999 -9999 -9999 -9999 -9999 -9999 -9999 -9999 -9999 -9999 -9999 -9999 -9999 -9999 -9999 -4018,729 -4030,917 -4043,803 -4052,356 -4064,96 -4090,856 -4121,58 -4149,185 -4176,474 -4201,99 -4225,447 -4242,947 -4255,783 -4261,541 -4268,868 -4286,942 -4306,613 -4321,019 -4332,986 -4346,459 -4359,299 -4367,754 -4375,536 -4382,235 -4389,271 -4399,108 -4411,275 -4428,425 -4440,763 -4435,762 -4428,259 -4435,484 -4447,996 -4462,179 -4477,29 -4491,667 -4506,077 -4518,929 -4531,336 -4543,072 -4553,638 -4560,576 -4568,165 -4579,411 -4590,31 -4594,92 -4600,896 -4615,104 -4631,527 -4644,214 -4654,935 -4664,692 -4671,002 -4671,359 -4670,743 -4673,677 -4678,304 -4682,805 -4685,777 -4684,778 -4681,799 -4678,564 -4672,614 -4660,533 -4647,086 -4635,459 -4618,68 -4588,38 -4558,139 -4542,542 -4530,68 -4515,364 -4499,091 -4485,701 -4476,967 -4475,778 -4476,241 -4473,892 -4464,898 -4446,04 -4429,564 -4429,646 -4431,244 -4419,936 -4405,892 -4395,625 -4383,349 -4357,727 -4330,777 -4313,618 -4302,146 -4291,422 -4287,029 -4294,71 -4304,251 -4305,017 -4303,303 -4303,321 -4303,381 -4302,505 -4298,366 -4288,327 -4270,981 -4242,403 -4211,182 -4185,522 -4167,4 -4163,715 -9999 -9999 -9999 -9999 
-9999 -9999 -9999 -9999 -9999 -9999 -9999 -9999 -9999 -9999 -9999 -9999 -9999 -9999 -9999 -9999 -9999 -9999 -9999 -9999 -9999 -9999 -9999 -9999 -9999 -9999 -4018,878 -4037,172 -4060,424 -4064,7 -4076,887 -4091,087 -4113,756 -4131,29 -4152,201 -4177,661 -4202,793 -4224,64 -4241,22 -4248,764 -4256,419 -4278,539 -4301,545 -4317,719 -4329,559 -4340,582 -4350,162 -4359,243 -4368,348 -4376,779 -4384,455 -4395,729 -4408,205 -4423,916 -4436,11 -4434,721 -4427,485 -4445,334 -4462,305 -4472,113 -4482,065 -4497,445 -4512,644 -4524,4 -4533,955 -4548,36 -4559,619 -4563,055 -4566,563 -4576,577 -4588,842 -4592,106 -4598,102 -4612,911 -4630,866 -4644,012 -4656,022 -4664,931 -4669,581 -4669,794 -4668,855 -4674,667 -4682,081 -4688,552 -4694,622 -4693,58 -4691,832 -4688,894 -4685,293 -4674,095 -4662,93 -4650,906 -4635,099 -4602,988 -4571,781 -4556,542 -4545,814 -4533,888 -4522,959 -4510,116 -4501,417 -4497,32 -4494,722 -4491,216 -4481,683 -4461,224 -4442,714 -4442,634 -4444,522 -4433,332 -4421,764 -4410,354 -4398,65 -4367,04 -4333,371 -4314,947 -4302,174 -4296,604 -4297,758 -4309,451 -4323,032 -4317,859 -4311,12 -4315,315 -4318,417 -4323,137 -4322,458 -4309,924 -4291,994 -4261,646 -4229,457 -4200,456 -4176,914 -4175,204 -9999 -9999 -9999 -9999 
-9999 -9999 -9999 -9999 -9999 -9999 -9999 -9999 -9999 -9999 -9999 -9999 -9999 -9999 -9999 -9999 -9999 -9999 -9999 -9999 -9999 -9999 -9999 -9999 -9999 -9999 -4008,414 -4022,217 -4038,294 -4048,018 -4059,191 -4070,468 -4086,218 -4104,146 -4126,103 -4153,165 -4180,345 -4207,721 -4228,897 -4240,026 -4250,748 -4273,95 -4298,839 -4315,819 -4328,229 -4334,5 -4340,847 -4349,257 -4360,428 -4374,149 -4386,87 -4395,903 -4405,693 -4422,372 -4439,168 -4451,691 -4461,026 -4469,706 -4477,515 -4482,952 -4490,192 -4504,488 -4520,429 -4533,302 -4544,832 -4555,789 -4563,298 -4563,591 -4562,925 -4567,869 -4575,298 -4583,857 -4593,83 -4607,014 -4622,482 -4640,136 -4656,659 -4666,396 -4671,346 -4671,074 -4670,646 -4675,994 -4683,388 -4689,106 -4693,927 -4696,587 -4697,118 -4692,802 -4686,702 -4680,285 -4672,518 -4659,951 -4642,157 -4614,954 -4588,186 -4571,258 -4559,263 -4548,076 -4538,111 -4528,844 -4522,147 -4517,954 -4514,965 -4510,507 -4500,295 -4478,129 -4458,237 -4454,811 -4452,834 -4437,852 -4420,955 -4412,954 -4401,819 -4375,817 -4345,148 -4321,477 -4305,224 -4302,407 -4306,427 -4316,932 -4327,011 -4328,815 -4329,435 -4336,322 -4343,16 -4346,491 -4342,937 -4326,308 -4303,664 -4280,199 -4253,89 -4224,642 -4200,654 -4195,133 -9999 -9999 -9999 -9999 
-9999 -9999 -9999 -9999 -9999 -9999 -9999 -9999 -9999 -9999 -9999 -9999 -9999 -9999 -9999 -9999 -9999 -9999 -9999 -9999 -9999 -9999 -9999 -9999 -9999 -9999 -3991,299 -3997,607 -4006,7 -4019,651 -4031,936 -4040,69 -4052,634 -4074,833 -4101,507 -4133,53 -4162,71 -4196,829 -4223,415 -4235,016 -4244,025 -4269,361 -4296,017 -4310,201 -4322,864 -4323,401 -4327,602 -4336,587 -4351,066 -4372,436 -4392,235 -4398,299 -4403,794 -4424,013 -4446,631 -4471,483 -4495,304 -4494,089 -4493,128 -4493,612 -4496,916 -4510,922 -4527,978 -4541,292 -4554,811 -4563,054 -4568,321 -4564,555 -4558,797 -4560,023 -4562,838 -4576,544 -4589,703 -4600,784 -4612,48 -4634,37 -4656,454 -4666,743 -4673,422 -4672,171 -4670,793 -4676,097 -4683,442 -4687,58 -4691,237 -4697,177 -4700,745 -4694,579 -4685,77 -4683,499 -4679,136 -4666,208 -4648,9 -4624,657 -4600,263 -4583,467 -4570,886 -4559,415 -4549,985 -4543,743 -4539,401 -4535,944 -4533,536 -4529,452 -4521,27 -4494,328 -4469,448 -4467,288 -4465,528 -4443,5 -4418,514 -4418,124 -4411,755 -4388,954 -4359,246 -4332,205 -4311,28 -4312,217 -4316,705 -4325,517 -4333,444 -4341,455 -4348,778 -4359,948 -4369,837 -4371,047 -4366,191 -4344,53 -4317,571 -4303,252 -4284,343 -4253,723 -4225,613 -4219,052 -9999 -9999 -9999 -9999 
-9999 -9999 -9999 -9999 -9999 -9999 -9999 -9999 -9999 -9999 -9999 -9999 -9999 -9999 -9999 -9999 -9999 -9999 -9999 -9999 -9999 -9999 -9999 -9999 -9999 -9999 -3973,157 -3971,856 -3975,204 -3992,473 -4008,087 -4012,582 -4018,894 -4052,497 -4091,867 -4128,002 -4160,895 -4194,732 -4222,179 -4235,211 -4246,152 -4262,881 -4280,581 -4289,951 -4295,8 -4300,082 -4306,79 -4320,983 -4341,158 -4369,485 -4394,256 -4403,223 -4410,902 -4430,9 -4455,443 -4478,391 -4496,707 -4502,551 -4503,995 -4504,054 -4506,866 -4515,518 -4527,901 -4542,467 -4556,209 -4565,368 -4570,22 -4567,76 -4563,491 -4561,912 -4564,797 -4577,547 -4591,139 -4599,346 -4608,404 -4626,68 -4646,213 -4659,717 -4668,819 -4670,94 -4671,927 -4674,712 -4679,082 -4685,81 -4691,753 -4696,824 -4699,24 -4697,672 -4693,393 -4687,158 -4678,936 -4668,29 -4654,233 -4632,425 -4610,31 -4592,613 -4578,885 -4568,247 -4560,563 -4556,234 -4553,27 -4549,987 -4546,221 -4541,742 -4531,579 -4509,417 -4488,428 -4482,431 -4476,897 -4459,318 -4441,831 -4439,88 -4434,553 -4409,044 -4377,113 -4352,42 -4336,614 -4335,402 -4339,079 -4341,284 -4345,913 -4358,896 -4372,778 -4382,863 -4389,635 -4390,618 -4385,566 -4368,81 -4349,268 -4336,198 -4319,329 -4288,581 -4259,121 -4248,74 -9999 -9999 -9999 -9999 
-9999 -9999 -9999 -9999 -9999 -9999 -9999 -9999 -9999 -9999 -9999 -9999 -9999 -9999 -9999 -9999 -9999 -9999 -9999 -9999 -9999 -9999 -9999 -9999 -9999 -9999 -3959,243 -3951,623 -3948,255 -3975,549 -3999,25 -3999,143 -3994,154 -4043,583 -4093,793 -4130,516 -4162,818 -4194,808 -4222,518 -4231,525 -4241,582 -4251,076 -4263,163 -4267,745 -4268,487 -4277,391 -4286,479 -4307,3 -4331,688 -4368,319 -4400,408 -4408,561 -4415,346 -4436,984 -4462,958 -4482,166 -4495,9 -4506,827 -4511,53 -4511,188 -4513,366 -4518,158 -4526,414 -4542,231 -4556,336 -4565,96 -4572,105 -4570,794 -4568,742 -4565,819 -4567,75 -4581,534 -4596,47 -4599,822 -4603,355 -4618,649 -4635,457 -4650,031 -4662,26 -4667,077 -4671,283 -4673,401 -4675,813 -4686,676 -4694,75 -4698,167 -4698,682 -4701,199 -4701,252 -4690,026 -4676,569 -4667,157 -4657,133 -4635,682 -4615,256 -4597,575 -4583,569 -4574,287 -4568,563 -4566,863 -4565,938 -4563,027 -4557,982 -4554,396 -4544,866 -4525,008 -4505,091 -4500,298 -4495,269 -4479,484 -4465,2 -4466,456 -4466 -4433,198 -4396,049 -4374,889 -4362,71 -4361,45 -4365,148 -4359,65 -4359,317 -4378,787 -4398,706 -4404,835 -4407,348 -4408,261 -4406,457 -4393,936 -4380,367 -4371,68 -4360,262 -4326,471 -4291,945 -4281,227 -9999 -9999 -9999 -9999 
-9999 -9999 -9999 -9999 -9999 -9999 -9999 -9999 -9999 -9999 -9999 -9999 -9999 -9999 -9999 -9999 -9999 -9999 -9999 -9999 -9999 -9999 -9999 -9999 -9999 -9999 -3954,448 -3947,996 -3951,016 -3978,003 -4006,826 -4020,017 -4032,345 -4064,085 -4102,324 -4134,822 -4164,912 -4186,985 -4204,732 -4211,092 -4218,636 -4228,854 -4241,686 -4253,037 -4261,094 -4270,626 -4282,369 -4306,517 -4336,009 -4369,556 -4397,789 -4411,245 -4422,06 -4441,285 -4464,359 -4487,814 -4506,224 -4513,867 -4515,33 -4513,014 -4512,864 -4520,966 -4532,594 -4545,383 -4556,723 -4564,047 -4568,582 -4569,487 -4569,235 -4568,64 -4572,025 -4584,391 -4596,722 -4600,455 -4603,758 -4613,237 -4625,48 -4637,4 -4648,361 -4658,251 -4667,26 -4675,217 -4683,725 -4694,382 -4703,186 -4702,845 -4700,56 -4703,088 -4702,525 -4690,573 -4674,461 -4659,989 -4645,398 -4629,252 -4613,83 -4597,652 -4585,11 -4577,361 -4574,47 -4575,73 -4578,287 -4577,645 -4575,238 -4570,232 -4561,117 -4543,846 -4528,058 -4521,903 -4515,891 -4500,505 -4486,768 -4486,481 -4482,33 -4454,257 -4421,31 -4399,376 -4386,71 -4382,786 -4381,497 -4377,631 -4380,127 -4401,74 -4422,414 -4423,201 -4418,778 -4421,661 -4423,1 -4415,254 -4405,683 -4400,572 -4391,973 -4365,881 -4337,857 -9999 -9999 -9999 -9999 -9999 
-9999 -9999 -9999 -9999 -9999 -9999 -9999 -9999 -9999 -9999 -9999 -9999 -9999 -9999 -9999 -9999 -9999 -9999 -9999 -9999 -9999 -9999 -9999 -9999 -9999 -9999 -3955,855 -3950,221 -3955,492 -3988,012 -4026,009 -4047,779 -4070,193 -4084,101 -4108,513 -4132,083 -4159,802 -4169,74 -4179,532 -4180,646 -4187,853 -4203,691 -4223,849 -4247,035 -4264,182 -4275,006 -4285,128 -4312,754 -4344,546 -4374,854 -4400,376 -4414,989 -4426,97 -4445,578 -4466,16 -4494,359 -4518,381 -4520,635 -4518,656 -4513,878 -4510,695 -4524,009 -4539,25 -4548,715 -4557,083 -4561,135 -4564,259 -4566,907 -4568,96 -4570,411 -4573,958 -4587 -4598,548 -4599,782 -4601,231 -4606,929 -4616,046 -4625,155 -4634,431 -4649,225 -4663,119 -4676,065 -4689,321 -4699,89 -4711,606 -4707,104 -4701,426 -4705,314 -4705,412 -4691,043 -4671,439 -4651,563 -4630,867 -4617,578 -4606,725 -4590,869 -4580,195 -4574,607 -4574,98 -4579,731 -4587,003 -4588,417 -4589,347 -4583,348 -4576,416 -4559,919 -4546,784 -4542,724 -4538,979 -4520,918 -4503,658 -4505,511 -4502,615 -4474,026 -4442,407 -4421,951 -4409,381 -4404,859 -4400,877 -4397,522 -4399,091 -4426,887 -4451,818 -4442,356 -4427,956 -4435,697 -4442,057 -4434,681 -4425,096 -4424,539 -4422,917 -4401,18 -4378,194 -9999 -9999 -9999 -9999 -9999 
-9999 -9999 -9999 -9999 -9999 -9999 -9999 -9999 -9999 -9999 -9999 -9999 -9999 -9999 -9999 -9999 -9999 -9999 -9999 -9999 -9999 -9999 -9999 -9999 -9999 -9999 -3961,806 -3956,622 -3963,055 -3996,974 -4035,493 -4058,049 -4072,945 -4079,258 -4089,072 -4108,543 -4127,882 -4137,061 -4137,54 -4144,083 -4153,287 -4183,519 -4219,157 -4253,705 -4280,572 -4292,735 -4303,53 -4326,619 -4354,587 -4382,558 -4406,394 -4421,434 -4435,455 -4455,152 -4477,2 -4498,152 -4514,316 -4519,305 -4519,672 -4519,059 -4521,08 -4530,173 -4541,333 -4548,176 -4552,826 -4556,572 -4559,577 -4564,596 -4569,447 -4573,968 -4580,451 -4590,203 -4597,703 -4594,566 -4591,734 -4598,01 -4607,74 -4616,342 -4626,398 -4644,082 -4661,636 -4672,664 -4681,728 -4691,282 -4700,641 -4706,87 -4710,484 -4709 -4703,588 -4691,366 -4673,286 -4647,955 -4621,278 -4602,588 -4587,044 -4573,761 -4565,255 -4563,863 -4568,104 -4574,263 -4582,229 -4587,581 -4590,134 -4584,164 -4575,763 -4567,495 -4561,212 -4558,153 -4553,56 -4541,393 -4530,692 -4526,361 -4517,477 -4489,778 -4459,728 -4444,611 -4437,568 -4433,216 -4429,313 -4427,457 -4432,427 -4453,806 -4471,098 -4462,914 -4450,969 -4456,318 -4462,623 -4453,536 -4442,236 -4440,222 -4437,716 -4423,189 -4404,524 -9999 -9999 -9999 -9999 -9999 
-9999 -9999 -9999 -9999 -9999 -9999 -9999 -9999 -9999 -9999 -9999 -9999 -9999 -9999 -9999 -9999 -9999 -9999 -9999 -9999 -9999 -9999 -9999 -9999 -9999 -9999 -9999 -3966,956 -3968,399 -4007,16 -4047,512 -4064,146 -4071,378 -4070,256 -4068,346 -4090,517 -4109,641 -4126,845 -4121,068 -4134,173 -4134,838 -4179,105 -4226,421 -4269,338 -4305,338 -4315,223 -4323,314 -4343,249 -4366,774 -4392,366 -4415,519 -4428,056 -4441,741 -4463,855 -4487,938 -4500,975 -4510,107 -4516,62 -4519,925 -4523,024 -4528,606 -4534,55 -4543,445 -4548,031 -4550,166 -4554,685 -4556,956 -4564,106 -4570,404 -4575,918 -4583,588 -4590,86 -4596,973 -4586,972 -4578,654 -4589,049 -4602,173 -4610,266 -4618,943 -4640,446 -4661,782 -4668,085 -4671,521 -4680,064 -4687,698 -4703,926 -4717,278 -4710,255 -4701,105 -4692,158 -4678,304 -4648,146 -4613,902 -4590,249 -4567,927 -4554,484 -4545,619 -4547,273 -4555,009 -4561,595 -4571,126 -4580,253 -4586,895 -4580,56 -4571,597 -4571,977 -4572,233 -4570,984 -4566,712 -4556,932 -4551,067 -4545,123 -4536,698 -4506,268 -4473,631 -4466,905 -4467,431 -4464,97 -4461,757 -4459,599 -4463,155 -4482,337 -4497,598 -4484,375 -4469,054 -4476,552 -4486,593 -4470,924 -4453,75 -4452,32 -4450,865 -4439,003 -4423,458 -9999 -9999 -9999 -9999 -9999 
-9999 -9999 -9999 -9999 -9999 -9999 -9999 -9999 -9999 -9999 -9999 -9999 -9999 -9999 -9999 -9999 -9999 -9999 -9999 -9999 -9999 -9999 -9999 -9999 -9999 -9999 -9999 -9999 -3998,981 -4025,688 -4054,184 -4069,67 -4076,142 -4077,712 -4082,841 -4105,496 -4136,036 -4181,558 -4209,231 -4199,67 -4184,605 -4209,79 -4248,3 -4286,317 -4316,246 -4334,931 -4348,434 -4363,062 -4380,963 -4401,41 -4419,979 -4431,845 -4444,483 -4468,115 -4490,695 -4501,401 -4507,355 -4515,637 -4522,231 -4522,536 -4523,924 -4532,258 -4542,463 -4550,823 -4557,035 -4561,588 -4565,017 -4568,033 -4570,62 -4573,354 -4577,125 -4582,586 -4584,9 -4577,737 -4573,021 -4584,786 -4600,222 -4609,062 -4618,545 -4636,871 -4654,998 -4663,208 -4668,489 -4677,304 -4686,895 -4698,06 -4705,242 -4702,223 -4695,589 -4690,552 -4679,729 -4653,393 -4621,204 -4590,444 -4561,841 -4542,286 -4528,868 -4527,557 -4532,366 -4541,93 -4554,142 -4567,223 -4576,594 -4577,813 -4576,38 -4580,4 -4584,331 -4582,401 -4575,316 -4561,472 -4551,156 -4553,987 -4552,176 -4527,682 -4499,993 -4492,941 -4494,76 -4497,22 -4497,978 -4492,319 -4492,955 -4508,915 -4520,468 -4504,644 -4486,187 -4491,141 -4497,604 -4484,198 -4467,521 -4465,338 -4463,297 -4449,37 -4431,487 -9999 -9999 -9999 -9999 -9999 
-9999 -9999 -9999 -9999 -9999 -9999 -9999 -9999 -9999 -9999 -9999 -9999 -9999 -9999 -9999 -9999 -9999 -9999 -9999 -9999 -9999 -9999 -9999 -9999 -9999 -9999 -9999 -9999 -9999 -4048,442 -4068,394 -4082,039 -4089,713 -4095,519 -4107,778 -4139,033 -4180,634 -4262,979 -4329,528 -4288,971 -4244,596 -4255,752 -4283,359 -4314,789 -4336,962 -4358,838 -4372,953 -4380,989 -4393,818 -4411,227 -4427,95 -4438,403 -4447,411 -4475,085 -4498,06 -4504,096 -4504,796 -4514,889 -4525,104 -4520,706 -4517,143 -4530,298 -4543,26 -4555,232 -4565,188 -4569,629 -4573,992 -4572,729 -4571,121 -4570,322 -4569,41 -4574,294 -4575,694 -4569,618 -4565,454 -4582,066 -4601,853 -4609,106 -4616,775 -4633,707 -4650,888 -4659,846 -4666,743 -4677,52 -4688,108 -4693,879 -4695,438 -4694,834 -4689,692 -4689,874 -4684,699 -4661,158 -4632,368 -4597,857 -4562,971 -4538,498 -4517,168 -4512,542 -4512,273 -4523,785 -4538,24 -4556,671 -4570,859 -4578,391 -4581,683 -4589,354 -4596,775 -4593,487 -4584,941 -4564,502 -4546,97 -4564,786 -4576,592 -4553,368 -4524,065 -4519,018 -4521,45 -4526,763 -4531,744 -4518,689 -4513,74 -4533,12 -4549,724 -4525,912 -4497,853 -4506,447 -4515,001 -4499,772 -4479,465 -4480,018 -4478,938 -4459,005 -4436,686 -9999 -9999 -9999 -9999 -9999 
-9999 -9999 -9999 -9999 -9999 -9999 -9999 -9999 -9999 -9999 -9999 -9999 -9999 -9999 -9999 -9999 -9999 -9999 -9999 -9999 -9999 -9999 -9999 -9999 -9999 -9999 -9999 -9999 -9999 -4073,437 -4089,353 -4102,297 -4112,166 -4121,875 -4141,646 -4191,563 -4257,298 -4330,086 -4381,845 -4355,007 -4317,734 -4312,674 -4329,776 -4361,956 -4388,885 -4391,536 -4388,467 -4391,996 -4403,086 -4421,784 -4440,904 -4456,146 -4471,637 -4492,771 -4509,595 -4511,987 -4509,298 -4512,186 -4516,688 -4519,739 -4525,368 -4537,386 -4550,47 -4559,214 -4565,79 -4571,15 -4574,938 -4574,815 -4573,349 -4571,474 -4570,408 -4571,494 -4571,304 -4567,63 -4567,612 -4580,642 -4596,813 -4607,387 -4617,296 -4631,131 -4645,578 -4657,741 -4668,249 -4678,861 -4688,074 -4693,722 -4696,488 -4696,833 -4694,529 -4690,692 -4682,168 -4664,995 -4641,869 -4612,382 -4581,041 -4551,938 -4527,138 -4514,42 -4509,053 -4516,313 -4530,396 -4554,624 -4576,336 -4585,565 -4590,098 -4596,146 -4600,721 -4600,833 -4594,046 -4577,92 -4568,193 -4586,268 -4601,852 -4582,932 -4558,117 -4548,212 -4546,281 -4545,86 -4543,135 -4533,243 -4530,752 -4549,943 -4565,569 -4550,578 -4531,025 -4530,421 -4532,904 -4522,708 -4508,672 -4499,27 -4488,513 -4468,433 -4447,672 -9999 -9999 -9999 -9999 -9999 
-9999 -9999 -9999 -9999 -9999 -9999 -9999 -9999 -9999 -9999 -9999 -9999 -9999 -9999 -9999 -9999 -9999 -9999 -9999 -9999 -9999 -9999 -9999 -9999 -9999 -9999 -9999 -9999 -9999 -9999 -4115,031 -4129,085 -4141,985 -4154,459 -4173,132 -4237,765 -4317,446 -4376,856 -4426,094 -4397,808 -4366,648 -4358,159 -4369,973 -4407,398 -4442,803 -4419,542 -4396,906 -4398,691 -4410,392 -4433,54 -4456,692 -4475,401 -4495,417 -4512,801 -4526,824 -4523,209 -4514,304 -4510,529 -4509,147 -4518,225 -4531,804 -4543,895 -4558,146 -4562,566 -4565,242 -4571,283 -4575,08 -4575,75 -4574,999 -4572,502 -4571,478 -4570,298 -4569,805 -4566,778 -4567,803 -4579,669 -4594,08 -4606,08 -4617,006 -4629,295 -4642,229 -4657,383 -4670,729 -4681,053 -4689,237 -4695,241 -4700,054 -4701,57 -4701,237 -4693,451 -4681,997 -4669,979 -4653,472 -4629,835 -4603,725 -4572,499 -4544,25 -4526,69 -4514,746 -4518,439 -4528,321 -4558,9 -4588,384 -4595,339 -4598,875 -4604,815 -4607,8 -4611,821 -4608,632 -4594,318 -4585,086 -4607,232 -4631,094 -4607,571 -4583,765 -4572,989 -4568,46 -4562,638 -4553,834 -4543,42 -4539,034 -4564,736 -4587,063 -4573,374 -4556,622 -4552,858 -4554,204 -4545,785 -4535,309 -4518,086 -4501,121 -4480,18 -4459,226 -9999 -9999 -9999 -9999 -9999 
-9999 -9999 -9999 -9999 -9999 -9999 -9999 -9999 -9999 -9999 -9999 -9999 -9999 -9999 -9999 -9999 -9999 -9999 -9999 -9999 -9999 -9999 -9999 -9999 -9999 -9999 -9999 -9999 -9999 -9999 -9999 -4160,818 -4179,78 -4201,932 -4229,557 -4269,33 -4318,584 -4369,904 -4405,179 -4398,256 -4383,646 -4387,518 -4405,57 -4427,612 -4441,59 -4421,704 -4400,956 -4407,155 -4425,715 -4447,878 -4470,127 -4487,507 -4505,427 -4524,837 -4538,816 -4534,683 -4524,197 -4514,783 -4509,785 -4515,615 -4526,181 -4540,868 -4555,124 -4563,723 -4569,527 -4574,009 -4576,25 -4575,534 -4573,229 -4569,827 -4567,181 -4566,233 -4565,723 -4564,924 -4568,137 -4580,042 -4594,765 -4606,272 -4616,774 -4629,21 -4643,226 -4659,289 -4674,396 -4683,27 -4689,732 -4695,023 -4699,72 -4703,195 -4703,696 -4697,318 -4687,396 -4677,49 -4664,083 -4645,388 -4622,535 -4595,083 -4569,567 -4551,123 -4539,044 -4537,218 -4544,766 -4567,149 -4590,189 -4600,757 -4607,93 -4620,112 -4629,948 -4629,43 -4623,321 -4615,104 -4609,109 -4615,02 -4618,394 -4610,083 -4598,989 -4591,599 -4586,633 -4581,073 -4572,929 -4560,29 -4557,254 -4579,482 -4598,242 -4585,127 -4567,138 -4566,126 -4568,908 -4559,491 -4545,191 -4529,869 -4514,54 -4497,515 -4481,378 -9999 -9999 -9999 -9999 -9999 
-9999 -9999 -9999 -9999 -9999 -9999 -9999 -9999 -9999 -9999 -9999 -9999 -9999 -9999 -9999 -9999 -9999 -9999 -9999 -9999 -9999 -9999 -9999 -9999 -9999 -9999 -9999 -9999 -9999 -9999 -9999 -4192,896 -4217,125 -4247,002 -4280,476 -4293,268 -4308,815 -4354,882 -4384,634 -4387,492 -4381,294 -4399,267 -4425,508 -4433,354 -4435,063 -4415,344 -4395,558 -4412,95 -4439,21 -4459,395 -4480,854 -4494,251 -4509,052 -4532,432 -4551,118 -4544,404 -4532,98 -4520,673 -4512,37 -4516,493 -4522,14 -4538,684 -4553,188 -4565,084 -4574,153 -4577,397 -4578,08 -4575,128 -4570,969 -4566,367 -4562,167 -4562,242 -4562,161 -4562,127 -4565,688 -4579,537 -4596,642 -4607,188 -4616,569 -4629,031 -4643,001 -4659,427 -4676,981 -4683,586 -4688,873 -4693,467 -4698,096 -4704,283 -4707,625 -4702,839 -4694,333 -4687,513 -4676,923 -4661,418 -4641,487 -4616,925 -4594,735 -4578,273 -4566,548 -4559,537 -4561,14 -4577,409 -4596,209 -4606,78 -4614,896 -4635,093 -4654,071 -4648,021 -4639,944 -4639,531 -4635,418 -4627,657 -4610,292 -4612,031 -4610,648 -4607,58 -4603,747 -4599,103 -4592,901 -4574,955 -4568,211 -4594,025 -4615,863 -4593,241 -4567,083 -4574,24 -4584,026 -4570,307 -4550,906 -4539,47 -4529,144 -4516,824 -4504,206 -9999 -9999 -9999 -9999 -9999 
-9999 -9999 -9999 -9999 -9999 -9999 -9999 -9999 -9999 -9999 -9999 -9999 -9999 -9999 -9999 -9999 -9999 -9999 -9999 -9999 -9999 -9999 -9999 -9999 -9999 -9999 -9999 -9999 -9999 -9999 -9999 -9999 -4246,865 -4276,465 -4305,208 -4319,133 -4333,022 -4363,479 -4387,078 -4386,488 -4382,97 -4397,313 -4415,552 -4421,22 -4419,695 -4414,11 -4411,387 -4422,41 -4440,463 -4460,47 -4479,785 -4496,229 -4513,214 -4534,372 -4549,521 -4545,275 -4534,519 -4528,728 -4527,077 -4530,986 -4537,728 -4546,653 -4555,998 -4567,103 -4576,167 -4579,189 -4578,658 -4574,367 -4568,976 -4565,214 -4562,344 -4561,67 -4561,09 -4560,371 -4563,609 -4576,687 -4593,293 -4607,662 -4619,509 -4628,876 -4638,692 -4652,171 -4666,512 -4677,771 -4686,415 -4691,198 -4696,181 -4705,355 -4712,464 -4709,785 -4704,726 -4700,337 -4693,561 -4677,059 -4656,504 -4634,472 -4616,126 -4603,309 -4593,809 -4580,402 -4574,327 -4587,684 -4606,271 -4615,725 -4625,72 -4641,209 -4656,816 -4656,84 -4657,743 -4670,831 -4682,75 -4664,397 -4641,525 -4631,555 -4625,374 -4624,946 -4622,717 -4611,72 -4597,224 -4584,688 -4583,962 -4606,734 -4621,96 -4599,731 -4574,683 -4583,067 -4594,9 -4580,193 -4558,831 -4550,603 -4545,939 -4536,937 -4526,662 -9999 -9999 -9999 -9999 -9999 
-9999 -9999 -9999 -9999 -9999 -9999 -9999 -9999 -9999 -9999 -9999 -9999 -9999 -9999 -9999 -9999 -9999 -9999 -9999 -9999 -9999 -9999 -9999 -9999 -9999 -9999 -9999 -9999 -9999 -9999 -9999 -9999 -4269,576 -4298,341 -4327,259 -4343,763 -4357,107 -4378,104 -4397,191 -4385,54 -4378,15 -4391,145 -4404,802 -4408,343 -4406,206 -4414,295 -4425,265 -4431,566 -4441,937 -4462,106 -4479,894 -4497,955 -4515,034 -4535,824 -4551,409 -4547,17 -4535,875 -4537,949 -4542,541 -4547,466 -4555,773 -4557,61 -4560,633 -4570,316 -4578,987 -4580,74 -4579,836 -4574,518 -4568,105 -4566,097 -4564,281 -4563,186 -4561,898 -4559,2 -4559,993 -4573,616 -4590,829 -4609,245 -4624,036 -4629,068 -4633,07 -4644,219 -4656,218 -4671,671 -4684,22 -4688,591 -4692,598 -4705,031 -4716,495 -4712,765 -4709,886 -4708,428 -4707,426 -4688,314 -4666,804 -4645,142 -4629,381 -4621,273 -4617,916 -4597,447 -4581,123 -4594,121 -4613,825 -4617,268 -4625,735 -4635,02 -4650,55 -4653,864 -4660,769 -4685,354 -4719,802 -4693,099 -4671,772 -4655,689 -4641,625 -4644,566 -4645,526 -4625,849 -4601,824 -4593,37 -4595,245 -4623,45 -4640,892 -4609,096 -4574,449 -4591,888 -4613,333 -4592,107 -4564,374 -4561,951 -4563,521 -4555,512 -9999 -9999 -9999 -9999 -9999 -9999 
-9999 -9999 -9999 -9999 -9999 -9999 -9999 -9999 -9999 -9999 -9999 -9999 -9999 -9999 -9999 -9999 -9999 -9999 -9999 -9999 -9999 -9999 -9999 -9999 -9999 -9999 -9999 -9999 -9999 -9999 -9999 -9999 -9999 -4312,188 -4339,452 -4366,145 -4384,89 -4381,262 -4372,101 -4372,63 -4378,219 -4390,167 -4401,132 -4405,13 -4406,485 -4416,11 -4427,532 -4440,523 -4455,078 -4474,13 -4491,915 -4505,237 -4518,42 -4537,65 -4552,809 -4556,15 -4553,663 -4551,286 -4551,442 -4556,116 -4562,436 -4566,358 -4570,037 -4574,569 -4578,265 -4580,425 -4580,088 -4576,893 -4572,662 -4570,542 -4568,725 -4565,729 -4562,723 -4560,326 -4562,396 -4573,961 -4590,971 -4611,958 -4628,7 -4630,914 -4631,525 -4642,967 -4656,137 -4669,376 -4679,347 -4687,48 -4694,264 -4701,088 -4705 -4703,852 -4701,422 -4701,92 -4699,945 -4687,434 -4669,631 -4646,192 -4628,276 -4624,683 -4623,03 -4613,029 -4600,98 -4596,088 -4594,904 -4599,408 -4604,292 -4607,741 -4615,333 -4636,506 -4654,313 -4649,937 -4648,725 -4673,723 -4696,51 -4681,888 -4663,272 -4665,398 -4667,107 -4644,898 -4619,885 -4612,95 -4620,761 -4646,07 -4658,205 -4625,934 -4592,458 -4602,155 -4618,209 -4604,593 -4583,625 -4576,377 -4573,527 -4567,751 -9999 -9999 -9999 -9999 -9999 -9999 
-9999 -9999 -9999 -9999 -9999 -9999 -9999 -9999 -9999 -9999 -9999 -9999 -9999 -9999 -9999 -9999 -9999 -9999 -9999 -9999 -9999 -9999 -9999 -9999 -9999 -9999 -9999 -9999 -9999 -9999 -9999 -9999 -9999 -9999 -4347,645 -4384,679 -4413,709 -4385,199 -4348,446 -4364,064 -4380,992 -4393,756 -4404,861 -4409,863 -4412,608 -4424,472 -4434,346 -4453,325 -4470,929 -4489,836 -4508,069 -4515,573 -4523,096 -4543,33 -4559,476 -4567,073 -4570,802 -4563,027 -4557,749 -4562,396 -4567,707 -4573,758 -4578,926 -4579,642 -4578,993 -4581,884 -4582,393 -4581,102 -4578,08 -4575,58 -4573,317 -4568,041 -4563,71 -4561,038 -4563,235 -4574,399 -4590,867 -4614,959 -4636,477 -4634,765 -4632,033 -4648,896 -4663,964 -4674,5 -4679,667 -4690,159 -4698,357 -4699,929 -4696,446 -4695,716 -4690,903 -4693,03 -4690,763 -4682,105 -4668,867 -4642,523 -4622,021 -4628,668 -4633,289 -4632,754 -4623,547 -4603,398 -4580,905 -4586,708 -4587,291 -4583,515 -4578,83 -4618,438 -4649,834 -4609,9 -4566,252 -4646,839 -4720,712 -4699,842 -4673,46 -4682,274 -4692,284 -4663,947 -4635,587 -4633,026 -4644,323 -4673,715 -4689,852 -4645,346 -4600,531 -4612,849 -4632,547 -4619,657 -4600,695 -4592,632 -4587,072 -4582,256 -9999 -9999 -9999 -9999 -9999 -9999 
-9999 -9999 -9999 -9999 -9999 -9999 -9999 -9999 -9999 -9999 -9999 -9999 -9999 -9999 -9999 -9999 -9999 -9999 -9999 -9999 -9999 -9999 -9999 -9999 -9999 -9999 -9999 -9999 -9999 -9999 -9999 -9999 -9999 -9999 -4359,453 -4389,343 -4409,709 -4399,752 -4383,487 -4383,838 -4390,474 -4400,065 -4410,589 -4422,303 -4435,5 -4447,576 -4462,083 -4474,651 -4488,632 -4502,219 -4515,917 -4527,485 -4540,096 -4556,128 -4569,672 -4571,406 -4570,206 -4568,465 -4568,759 -4571,055 -4575,402 -4579,357 -4583,963 -4585,708 -4587,011 -4587,856 -4588,155 -4587,331 -4584,825 -4578,728 -4572,383 -4567,766 -4564,104 -4560,63 -4562,404 -4575,784 -4594,483 -4612,928 -4629,281 -4639,364 -4650,38 -4668,32 -4685,463 -4691,416 -4694,072 -4699,153 -4704,213 -4707,425 -4707,002 -4701,724 -4694,908 -4692,237 -4686,87 -4673,436 -4656,464 -4640,446 -4633,14 -4649,621 -4665,936 -4661,388 -4647,91 -4631,04 -4614,35 -4605,067 -4596,483 -4591,623 -4591,051 -4609,852 -4623,011 -4611,722 -4605,303 -4649,19 -4692,212 -4693,313 -4684,078 -4689,873 -4693,438 -4674,198 -4655,133 -4655,893 -4671,396 -4696,866 -4705,022 -4663,804 -4622,128 -4628,038 -4642,952 -4634,08 -4618,286 -4615,082 -4613,479 -4607,004 -9999 -9999 -9999 -9999 -9999 -9999 
-9999 -9999 -9999 -9999 -9999 -9999 -9999 -9999 -9999 -9999 -9999 -9999 -9999 -9999 -9999 -9999 -9999 -9999 -9999 -9999 -9999 -9999 -9999 -9999 -9999 -9999 -9999 -9999 -9999 -9999 -9999 -9999 -9999 -9999 -9999 -4391,292 -4409,348 -4415,393 -4418,266 -4407,629 -4402,943 -4408,203 -4415,924 -4430,613 -4451,461 -4461,302 -4481,993 -4488,166 -4500,558 -4510,005 -4521,037 -4536,57 -4553,298 -4565,225 -4577,258 -4569,831 -4563,632 -4568,441 -4575,014 -4574,245 -4577,455 -4578,985 -4584,889 -4588,058 -4592,532 -4592,189 -4592,779 -4592,249 -4590,712 -4580,483 -4570,136 -4566,864 -4564,579 -4559,437 -4558,934 -4575,836 -4597,131 -4609,506 -4621,895 -4642,158 -4665,231 -4685,751 -4707,622 -4707,809 -4708,068 -4709,297 -4711,966 -4717,931 -4721,91 -4711,745 -4701,226 -4695,266 -4687,835 -4668,236 -4647,744 -4642,614 -4644,087 -4673,625 -4703,391 -4689,887 -4673,272 -4663,792 -4655,566 -4635,805 -4618,822 -4615,199 -4614,825 -4617,061 -4615,994 -4629,438 -4649,353 -4664,576 -4678,534 -4687,087 -4686,757 -4694,23 -4696,987 -4679,963 -4665,476 -4672,772 -4693,073 -4720,714 -4731,494 -4682,386 -4633,205 -4646,555 -4666,165 -4655,183 -4637,114 -4643,812 -4648,833 -4639,396 -9999 -9999 -9999 -9999 -9999 -9999 
-9999 -9999 -9999 -9999 -9999 -9999 -9999 -9999 -9999 -9999 -9999 -9999 -9999 -9999 -9999 -9999 -9999 -9999 -9999 -9999 -9999 -9999 -9999 -9999 -9999 -9999 -9999 -9999 -9999 -9999 -9999 -9999 -9999 -9999 -9999 -9999 -4408,763 -4418,89 -4423,872 -4419,729 -4416,629 -4418,605 -4421,678 -4422,609 -4426,145 -4438,018 -4455,729 -4475,461 -4495,346 -4510,993 -4525,138 -4540,084 -4552,57 -4558,124 -4559,398 -4558,632 -4558,25 -4564,28 -4568,478 -4563,815 -4559,574 -4566,018 -4574,966 -4580,673 -4585,083 -4588,841 -4591,875 -4591,119 -4588,055 -4580,687 -4572,499 -4567,423 -4563,292 -4560,683 -4562,621 -4575,511 -4591,354 -4605,655 -4620,125 -4641,568 -4664,235 -4684,69 -4701,587 -4709,028 -4713,418 -4717,011 -4720,969 -4724,482 -4725,018 -4717,193 -4706,984 -4697,946 -4686,457 -4670,166 -4656,501 -4660,755 -4672,785 -4687,977 -4700,767 -4698,832 -4693,624 -4688,709 -4682,159 -4664,329 -4649,368 -4646,778 -4650,873 -4643,441 -4637,891 -4649,533 -4666,181 -4682,291 -4694,565 -4695,941 -4693,539 -4700,009 -4700,577 -4682,171 -4667,839 -4684,844 -4713,936 -4737,205 -4741,093 -4702,202 -4665,645 -4676,053 -4695,06 -4686,295 -4674,314 -4683,06 -4692,109 -4677,348 -9999 -9999 -9999 -9999 -9999 -9999 
-9999 -9999 -9999 -9999 -9999 -9999 -9999 -9999 -9999 -9999 -9999 -9999 -9999 -9999 -9999 -9999 -9999 -9999 -9999 -9999 -9999 -9999 -9999 -9999 -9999 -9999 -9999 -9999 -9999 -9999 -9999 -9999 -9999 -9999 -9999 -9999 -9999 -4418,719 -4424,954 -4426,023 -4426,223 -4427,802 -4427,874 -4413,762 -4397,703 -4411,214 -4425,831 -4459,808 -4489,42 -4511,05 -4528,029 -4543,442 -4553,376 -4552,758 -4544,208 -4550,745 -4554,441 -4562,631 -4565,457 -4554,778 -4540,823 -4554,026 -4566,082 -4572,214 -4575,345 -4582,476 -4588,546 -4587,447 -4584,833 -4581,402 -4576,12 -4570,67 -4564,889 -4564,814 -4567,795 -4579,121 -4590,793 -4607,07 -4621,264 -4642,981 -4662,689 -4681,083 -4693,927 -4706,76 -4715,407 -4721,856 -4727,69 -4729,266 -4728,25 -4722,31 -4713,303 -4704,389 -4691,949 -4679,1 -4667,781 -4681,094 -4699,402 -4697,037 -4693,684 -4699,166 -4704,654 -4704,49 -4702,587 -4683,699 -4668,268 -4666,43 -4680,975 -4669,442 -4663,616 -4674,383 -4682,962 -4701,394 -4717,824 -4711,061 -4701,951 -4710,338 -4712,146 -4686,011 -4663,308 -4692,867 -4730,974 -4750,557 -4756,329 -4718,501 -4684,48 -4703,105 -4730,132 -4715,715 -4702,658 -4717,199 -4734,953 -9999 -9999 -9999 -9999 -9999 -9999 -9999 
-9999 -9999 -9999 -9999 -9999 -9999 -9999 -9999 -9999 -9999 -9999 -9999 -9999 -9999 -9999 -9999 -9999 -9999 -9999 -9999 -9999 -9999 -9999 -9999 -9999 -9999 -9999 -9999 -9999 -9999 -9999 -9999 -9999 -9999 -9999 -9999 -9999 -9999 -4425,95 -4430,142 -4432,636 -4433,876 -4431,477 -4421,354 -4411,509 -4416,395 -4430,312 -4462,411 -4494,626 -4515,363 -4532,157 -4550,697 -4564,357 -4564,719 -4560,55 -4562,12 -4565,465 -4569,16 -4569,505 -4562,373 -4555,383 -4559,467 -4565,684 -4569,675 -4572,24 -4576,231 -4579,622 -4581,604 -4582,939 -4584,747 -4584,587 -4579,318 -4574,257 -4575,457 -4581,579 -4593,197 -4607,339 -4621,904 -4637,165 -4654,331 -4671,304 -4686,567 -4698,905 -4709,646 -4717,609 -4723,948 -4729,063 -4732,19 -4732,755 -4729,808 -4724,531 -4718,316 -4710,896 -4700,83 -4694,123 -4697,634 -4703,088 -4699,59 -4694,774 -4697,253 -4701,127 -4706,122 -4704,777 -4687,711 -4666,742 -4650,664 -4649,107 -4678,386 -4709,652 -4714,787 -4713,173 -4716,592 -4723,214 -4725,73 -4727,654 -4725,042 -9999 -9999 -9999 -9999 -9999 -9999 -9999 -9999 -9999 -9999 -9999 -9999 -9999 -9999 -9999 -9999 -9999 -9999 -9999 -9999 -9999 -9999 
-9999 -9999 -9999 -9999 -9999 -9999 -9999 -9999 -9999 -9999 -9999 -9999 -9999 -9999 -9999 -9999 -9999 -9999 -9999 -9999 -9999 -9999 -9999 -9999 -9999 -9999 -9999 -9999 -9999 -9999 -9999 -9999 -9999 -9999 -9999 -9999 -9999 -9999 -9999 -4434,084 -4438,813 -4441,611 -4440,997 -4437,138 -4433,524 -4433,562 -4442,211 -4473,231 -4506,716 -4521,596 -4535,526 -4559,002 -4579,684 -4579,78 -4578,289 -4575,98 -4578,257 -4578,125 -4578,109 -4574,051 -4572,097 -4569,569 -4570,069 -4570,88 -4571,51 -4572,258 -4572,493 -4576,898 -4581,451 -4588,699 -4594,625 -4588,795 -4583,529 -4586,479 -4594,988 -4607,745 -4625,072 -4637,775 -4653,653 -4667,18 -4682,394 -4695,524 -4707,38 -4715,569 -4721,294 -4726,261 -4730,327 -4735,636 -4738,674 -4737,932 -4735,395 -4731,735 -4730,013 -4721,344 -4716,851 -4711,869 -4707,657 -4703,616 -4697,955 -4699,288 -4699,164 -4708,729 -4709,37 -4690,861 -4664,249 -4634,494 -4611,794 -4685,998 -4757,443 -4748,943 -4734,272 -4723,246 -4721,532 -4732,125 -4746,904 -4735,356 -9999 -9999 -9999 -9999 -9999 -9999 -9999 -9999 -9999 -9999 -9999 -9999 -9999 -9999 -9999 -9999 -9999 -9999 -9999 -9999 -9999 -9999 
-9999 -9999 -9999 -9999 -9999 -9999 -9999 -9999 -9999 -9999 -9999 -9999 -9999 -9999 -9999 -9999 -9999 -9999 -9999 -9999 -9999 -9999 -9999 -9999 -9999 -9999 -9999 -9999 -9999 -9999 -9999 -9999 -9999 -9999 -9999 -9999 -9999 -9999 -9999 -9999 -4445,638 -4451,833 -4455,724 -4454,967 -4454,092 -4455,222 -4463,69 -4484,123 -4507,248 -4523,676 -4540,017 -4562,38 -4580,956 -4582,438 -4579,506 -4578,771 -9999 -9999 -9999 -9999 -9999 -9999 -9999 -9999 -9999 -9999 -4573,532 -4576,707 -4581,576 -4589,76 -4596,157 -4594,68 -4592,475 -4594,917 -4601,995 -4613,68 -4628,1 -4642,898 -4658,383 -4673,017 -4688,317 -4702,01 -4714,61 -4722,434 -4727,821 -4730,57 -4733,561 -4740,829 -4746,258 -4744,328 -4739,946 -4735,182 -4731,712 -4729,101 -4727,777 -4723,907 -4719,886 -4716,32 -4713,603 -4716,855 -4720,187 -4722,611 -4717,839 -4702,04 -4681,438 -4664,429 -4663,676 -4708,587 -4752,144 -4747,25 -4727,929 -4717,176 -4712,973 -4719,584 -4726,312 -9999 -9999 -9999 -9999 -9999 -9999 -9999 -9999 -9999 -9999 -9999 -9999 -9999 -9999 -9999 -9999 -9999 -9999 -9999 -9999 -9999 -9999 -9999 
-9999 -9999 -9999 -9999 -9999 -9999 -9999 -9999 -9999 -9999 -9999 -9999 -9999 -9999 -9999 -9999 -9999 -9999 -9999 -9999 -9999 -9999 -9999 -9999 -9999 -9999 -9999 -9999 -9999 -9999 -9999 -9999 -9999 -9999 -9999 -9999 -9999 -9999 -9999 -9999 -9999 -4461,202 -4469,991 -4470,41 -4471,694 -4473,552 -4481,04 -4493,529 -4508,57 -4524,326 -4540,487 -4562,62 -4581,341 -4579,939 -4574,417 -9999 -9999 -9999 -9999 -9999 -9999 -9999 -9999 -9999 -9999 -9999 -9999 -4578,661 -4582,073 -4590,956 -4598,43 -4599,031 -4598,78 -4601,003 -4606,357 -4617,192 -4628,867 -4644,853 -4659,608 -4674,259 -4690,025 -4704,376 -4719,558 -4727,443 -4734,088 -4735,253 -4736,476 -4746,454 -4754,363 -4748,54 -4741,184 -4734,729 -4729,288 -4731,758 -4734,884 -4733,995 -4733,586 -4732,671 -4732,559 -4739,993 -4746,605 -4742,743 -4733,762 -4720,221 -4706,055 -4701,586 -4712,298 -4732,767 -4753,763 -4741,615 -4716,663 -4712,336 -4706,323 -4710,29 -4708,218 -9999 -9999 -9999 -9999 -9999 -9999 -9999 -9999 -9999 -9999 -9999 -9999 -9999 -9999 -9999 -9999 -9999 -9999 -9999 -9999 -9999 -9999 -9999 
-9999 -9999 -9999 -9999 -9999 -9999 -9999 -9999 -9999 -9999 -9999 -9999 -9999 -9999 -9999 -9999 -9999 -9999 -9999 -9999 -9999 -9999 -9999 -9999 -9999 -9999 -9999 -9999 -9999 -9999 -9999 -9999 -9999 -9999 -9999 -9999 -9999 -9999 -9999 -9999 -9999 -9999 -9999 -9999 -9999 -9999 -9999 -9999 -9999 -9999 -9999 -9999 -9999 -9999 -9999 -9999 -9999 -9999 -9999 -9999 -9999 -9999 -9999 -9999 -9999 -9999 -9999 -9999 -9999 -4593,77 -4599,673 -4602,181 -4603,81 -4607,243 -4613,646 -4625,197 -4638,334 -4650,72 -4661,827 -4672,27 -4683,309 -4699,083 -4714,471 -4725,848 -4734,398 -4740,484 -4746,004 -4751,192 -4753,642 -4747,423 -4739,664 -4736,581 -4734,864 -4734,771 -4735,678 -4740,134 -4746,146 -4750,229 -4756,103 -4761,608 -4766,102 -4760,803 -4752,358 -4739,583 -4729,297 -4725,318 -4730,734 -4742,374 -4752,412 -4746,874 -4736,129 -4731,376 -4730,012 -4727,773 -4726,551 -9999 -9999 -9999 -9999 -9999 -9999 -9999 -9999 -9999 -9999 -9999 -9999 -9999 -9999 -9999 -9999 -9999 -9999 -9999 -9999 -9999 -9999 -9999 
-9999 -9999 -9999 -9999 -9999 -9999 -9999 -9999 -9999 -9999 -9999 -9999 -9999 -9999 -9999 -9999 -9999 -9999 -9999 -9999 -9999 -9999 -9999 -9999 -9999 -9999 -9999 -9999 -9999 -9999 -9999 -9999 -9999 -9999 -9999 -9999 -9999 -9999 -9999 -9999 -9999 -9999 -9999 -9999 -9999 -9999 -9999 -9999 -9999 -9999 -9999 -9999 -9999 -9999 -9999 -9999 -9999 -9999 -9999 -9999 -9999 -9999 -9999 -9999 -9999 -9999 -9999 -9999 -9999 -9999 -9999 -4605,949 -4608,75 -4613,5 -4620,553 -4633,917 -4649,219 -4658,529 -4666,568 -4673,031 -4678,026 -4695,808 -4711,22 -4724,821 -4734,661 -4744,442 -4753,375 -4753,993 -4753,198 -4746,069 -4738,08 -4740,607 -4742,813 -4739,405 -4735,501 -4743,298 -4753,986 -4759,936 -4770,84 -4773,372 -4777,984 -4769,726 -4763,273 -4750,298 -4743,501 -4738,02 -4737,789 -4744,864 -4751,65 -4751,768 -4752,919 -4747,927 -4751,808 -4744,737 -9999 -9999 -9999 -9999 -9999 -9999 -9999 -9999 -9999 -9999 -9999 -9999 -9999 -9999 -9999 -9999 -9999 -9999 -9999 -9999 -9999 -9999 -9999 -9999 
-9999 -9999 -9999 -9999 -9999 -9999 -9999 -9999 -9999 -9999 -9999 -9999 -9999 -9999 -9999 -9999 -9999 -9999 -9999 -9999 -9999 -9999 -9999 -9999 -9999 -9999 -9999 -9999 -9999 -9999 -9999 -9999 -9999 -9999 -9999 -9999 -9999 -9999 -9999 -9999 -9999 -9999 -9999 -9999 -9999 -9999 -9999 -9999 -9999 -9999 -9999 -9999 -9999 -9999 -9999 -9999 -9999 -9999 -9999 -9999 -9999 -9999 -9999 -9999 -9999 -9999 -9999 -9999 -9999 -9999 -9999 -9999 -9999 -4621,144 -4628,922 -4640,266 -4653,144 -4665,365 -4676,322 -4684,423 -4692,589 -4705,084 -4717,969 -4729,91 -4739,276 -4745,371 -4748,97 -4750,984 -4750,35 -4748,207 -4746,834 -4748,953 -4752,296 -4748,774 -4744,314 -4744,678 -4745,957 -4751,265 -4757,35 -4763,096 -4765,066 -4757,397 -4748,068 -4742,419 -4741,301 -4743,189 -4746,161 -4743,646 -4740,35 -4743,702 -4744,364 -4736,959 -4730,472 -4733,825 -9999 -9999 -9999 -9999 -9999 -9999 -9999 -9999 -9999 -9999 -9999 -9999 -9999 -9999 -9999 -9999 -9999 -9999 -9999 -9999 -9999 -9999 -9999 -9999 
-9999 -9999 -9999 -9999 -9999 -9999 -9999 -9999 -9999 -9999 -9999 -9999 -9999 -9999 -9999 -9999 -9999 -9999 -9999 -9999 -9999 -9999 -9999 -9999 -9999 -9999 -9999 -9999 -9999 -9999 -9999 -9999 -9999 -9999 -9999 -9999 -9999 -9999 -9999 -9999 -9999 -9999 -9999 -9999 -9999 -9999 -9999 -9999 -9999 -9999 -9999 -9999 -9999 -9999 -9999 -9999 -9999 -9999 -9999 -9999 -9999 -9999 -9999 -9999 -9999 -9999 -9999 -9999 -9999 -9999 -9999 -9999 -9999 -9999 -9999 -4646,01 -4656,747 -4672,213 -4687,4 -4697,542 -4708,622 -4717,317 -4727,684 -4737,907 -4746,728 -4748,974 -4747,395 -4751,688 -4750,671 -4751,062 -4752,874 -4753,716 -4760,975 -4758,922 -4755,953 -4751,394 -4741,471 -4744,803 -4743,75 -4751,882 -4752,075 -4742,004 -4727,888 -4729,023 -4733,31 -4742,895 -4752,869 -4743,182 -4730,622 -4738,968 -4738,655 -4725,775 -4706,09 -4720,534 -9999 -9999 -9999 -9999 -9999 -9999 -9999 -9999 -9999 -9999 -9999 -9999 -9999 -9999 -9999 -9999 -9999 -9999 -9999 -9999 -9999 -9999 -9999 -9999 
-9999 -9999 -9999 -9999 -9999 -9999 -9999 -9999 -9999 -9999 -9999 -9999 -9999 -9999 -9999 -9999 -9999 -9999 -9999 -9999 -9999 -9999 -9999 -9999 -9999 -9999 -9999 -9999 -9999 -9999 -9999 -9999 -9999 -9999 -9999 -9999 -9999 -9999 -9999 -9999 -9999 -9999 -9999 -9999 -9999 -9999 -9999 -9999 -9999 -9999 -9999 -9999 -9999 -9999 -9999 -9999 -9999 -9999 -9999 -9999 -9999 -9999 -9999 -9999 -9999 -9999 -9999 -9999 -9999 -9999 -9999 -9999 -9999 -9999 -9999 -9999 -9999 -9999 -4692,657 -4704,375 -4715,429 -4724,9 -4734,809 -4744,85 -4754,083 -4760,285 -4764,32 -4766,778 -4763,283 -4754,159 -4743,393 -4744,335 -4751,028 -4765,065 -4776,872 -4775,293 -4769,144 -4762,46 -4757,249 -4757,495 -4752,931 -4739,813 -4724,773 -4724,176 -4728,105 -4735,345 -4742,627 -4748,37 -4753,89 -4754,688 -4752,113 -4741,623 -4731,61 -9999 -9999 -9999 -9999 -9999 -9999 -9999 -9999 -9999 -9999 -9999 -9999 -9999 -9999 -9999 -9999 -9999 -9999 -9999 -9999 -9999 -9999 -9999 -9999 -9999 
-9999 -9999 -9999 -9999 -9999 -9999 -9999 -9999 -9999 -9999 -9999 -9999 -9999 -9999 -9999 -9999 -9999 -9999 -9999 -9999 -9999 -9999 -9999 -9999 -9999 -9999 -9999 -9999 -9999 -9999 -9999 -9999 -9999 -9999 -9999 -9999 -9999 -9999 -9999 -9999 -9999 -9999 -9999 -9999 -9999 -9999 -9999 -9999 -9999 -9999 -9999 -9999 -9999 -9999 -9999 -9999 -9999 -9999 -9999 -9999 -9999 -9999 -9999 -9999 -9999 -9999 -9999 -9999 -9999 -9999 -9999 -9999 -9999 -9999 -9999 -9999 -9999 -9999 -9999 -9999 -9999 -9999 -9999 -4750,602 -4761,813 -4773,325 -4785,043 -4789,586 -4786,213 -4767,655 -4740,155 -4741,206 -4743,056 -4771,741 -4798,847 -4797,614 -4796,525 -4782,7 -4775,124 -4772,763 -4766,506 -4749,671 -4728,899 -4727,8 -4728,12 -4729,934 -4731,188 -4748,817 -4772,109 -4765,861 -4764,926 -4756,719 -4755,47 -9999 -9999 -9999 -9999 -9999 -9999 -9999 -9999 -9999 -9999 -9999 -9999 -9999 -9999 -9999 -9999 -9999 -9999 -9999 -9999 -9999 -9999 -9999 -9999 -9999 
-9999 -9999 -9999 -9999 -9999 -9999 -9999 -9999 -9999 -9999 -9999 -9999 -9999 -9999 -9999 -9999 -9999 -9999 -9999 -9999 -9999 -9999 -9999 -9999 -9999 -9999 -9999 -9999 -9999 -9999 -9999 -9999 -9999 -9999 -9999 -9999 -9999 -9999 -9999 -9999 -9999 -9999 -9999 -9999 -9999 -9999 -9999 -9999 -9999 -9999 -9999 -9999 -9999 -9999 -9999 -9999 -9999 -9999 -9999 -9999 -9999 -9999 -9999 -9999 -9999 -9999 -9999 -9999 -9999 -9999 -9999 -9999 -9999 -9999 -9999 -9999 -9999 -9999 -9999 -9999 -9999 -9999 -9999 -9999 -9999 -9999 -4797,043 -4812,266 -4821,35 -4805,247 -4784,869 -4771,696 -4767,648 -4780,269 -4793,915 -4793,485 -4789,625 -4786,168 -4786,784 -4790,848 -4790,901 -4774,131 -4755,412 -4746,609 -4741,685 -4736,05 -4730,466 -4731,005 -4734,915 -4742,555 -4748,075 -4744,256 -4738,101 -9999 -9999 -9999 -9999 -9999 -9999 -9999 -9999 -9999 -9999 -9999 -9999 -9999 -9999 -9999 -9999 -9999 -9999 -9999 -9999 -9999 -9999 -9999 -9999 -9999 
-9999 -9999 -9999 -9999 -9999 -9999 -9999 -9999 -9999 -9999 -9999 -9999 -9999 -9999 -9999 -9999 -9999 -9999 -9999 -9999 -9999 -9999 -9999 -9999 -9999 -9999 -9999 -9999 -9999 -9999 -9999 -9999 -9999 -9999 -9999 -9999 -9999 -9999 -9999 -9999 -9999 -9999 -9999 -9999 -9999 -9999 -9999 -9999 -9999 -9999 -9999 -9999 -9999 -9999 -9999 -9999 -9999 -9999 -9999 -9999 -9999 -9999 -9999 -9999 -9999 -9999 -9999 -9999 -9999 -9999 -9999 -9999 -9999 -9999 -9999 -9999 -9999 -9999 -9999 -9999 -9999 -9999 -9999 -9999 -9999 -9999 -9999 -4821,923 -4848,549 -4833,027 -4823,177 -4799,929 -4788,28 -4786,499 -4787,579 -4782,917 -4775,424 -4782,184 -4791,438 -4803,952 -4814,987 -4796,075 -4778,662 -4766,133 -4758,7 -4747,064 -4733,57 -4716,042 -4697,687 -4719,944 -4733,875 -4731,687 -4718,703 -9999 -9999 -9999 -9999 -9999 -9999 -9999 -9999 -9999 -9999 -9999 -9999 -9999 -9999 -9999 -9999 -9999 -9999 -9999 -9999 -9999 -9999 -9999 -9999 -9999 
-9999 -9999 -9999 -9999 -9999 -9999 -9999 -9999 -9999 -9999 -9999 -9999 -9999 -9999 -9999 -9999 -9999 -9999 -9999 -9999 -9999 -9999 -9999 -9999 -9999 -9999 -9999 -9999 -9999 -9999 -9999 -9999 -9999 -9999 -9999 -9999 -9999 -9999 -9999 -9999 -9999 -9999 -9999 -9999 -9999 -9999 -9999 -9999 -9999 -9999 -9999 -9999 -9999 -9999 -9999 -9999 -9999 -9999 -9999 -9999 -9999 -9999 -9999 -9999 -9999 -9999 -9999 -9999 -9999 -9999 -9999 -9999 -9999 -9999 -9999 -9999 -9999 -9999 -9999 -9999 -9999 -9999 -9999 -9999 -9999 -9999 -9999 -4794,62 -4805,3 -4809,033 -4809,414 -9999 -9999 -9999 -9999 -9999 -9999 -4781,522 -4790,17 -4799,763 -4805,185 -4796,313 -4784,763 -4775,137 -4767,706 -4758,638 -4747,188 -4728,737 -4716,661 -4731,451 -4746,487 -4745,119 -9999 -9999 -9999 -9999 -9999 -9999 -9999 -9999 -9999 -9999 -9999 -9999 -9999 -9999 -9999 -9999 -9999 -9999 -9999 -9999 -9999 -9999 -9999 -9999 -9999 -9999 
-9999 -9999 -9999 -9999 -9999 -9999 -9999 -9999 -9999 -9999 -9999 -9999 -9999 -9999 -9999 -9999 -9999 -9999 -9999 -9999 -9999 -9999 -9999 -9999 -9999 -9999 -9999 -9999 -9999 -9999 -9999 -9999 -9999 -9999 -9999 -9999 -9999 -9999 -9999 -9999 -9999 -9999 -9999 -9999 -9999 -9999 -9999 -9999 -9999 -9999 -9999 -9999 -9999 -9999 -9999 -9999 -9999 -9999 -9999 -9999 -9999 -9999 -9999 -9999 -9999 -9999 -9999 -9999 -9999 -9999 -9999 -9999 -9999 -9999 -9999 -9999 -9999 -9999 -9999 -9999 -9999 -9999 -9999 -9999 -9999 -9999 -9999 -9999 -4754,119 -9999 -9999 -9999 -9999 -9999 -9999 -9999 -9999 -9999 -9999 -4790,731 -4791,695 -4788,917 -4782,809 -4777,418 -4772,501 -4767,646 -4763,214 -4746,135 -4738,395 -4752,793 -4771,121 -4766,329 -9999 -9999 -9999 -9999 -9999 -9999 -9999 -9999 -9999 -9999 -9999 -9999 -9999 -9999 -9999 -9999 -9999 -9999 -9999 -9999 -9999 -9999 -9999 -9999 -9999 -9999 
-9999 -9999 -9999 -9999 -9999 -9999 -9999 -9999 -9999 -9999 -9999 -9999 -9999 -9999 -9999 -9999 -9999 -9999 -9999 -9999 -9999 -9999 -9999 -9999 -9999 -9999 -9999 -9999 -9999 -9999 -9999 -9999 -9999 -9999 -9999 -9999 -9999 -9999 -9999 -9999 -9999 -9999 -9999 -9999 -9999 -9999 -9999 -9999 -9999 -9999 -9999 -9999 -9999 -9999 -9999 -9999 -9999 -9999 -9999 -9999 -9999 -9999 -9999 -9999 -9999 -9999 -9999 -9999 -9999 -9999 -9999 -9999 -9999 -9999 -9999 -9999 -9999 -9999 -9999 -9999 -9999 -9999 -9999 -9999 -9999 -9999 -9999 -9999 -9999 -9999 -9999 -9999 -9999 -9999 -9999 -9999 -9999 -9999 -9999 -9999 -9999 -4782,769 -4779,671 -4776,356 -4772,33 -4765,7 -4758,877 -4752,214 -4753,125 -4764,45 -4777,226 -4773,881 -9999 -9999 -9999 -9999 -9999 -9999 -9999 -9999 -9999 -9999 -9999 -9999 -9999 -9999 -9999 -9999 -9999 -9999 -9999 -9999 -9999 -9999 -9999 -9999 -9999 -9999 
-9999 -9999 -9999 -9999 -9999 -9999 -9999 -9999 -9999 -9999 -9999 -9999 -9999 -9999 -9999 -9999 -9999 -9999 -9999 -9999 -9999 -9999 -9999 -9999 -9999 -9999 -9999 -9999 -9999 -9999 -9999 -9999 -9999 -9999 -9999 -9999 -9999 -9999 -9999 -9999 -9999 -9999 -9999 -9999 -9999 -9999 -9999 -9999 -9999 -9999 -9999 -9999 -9999 -9999 -9999 -9999 -9999 -9999 -9999 -9999 -9999 -9999 -9999 -9999 -9999 -9999 -9999 -9999 -9999 -9999 -9999 -9999 -9999 -9999 -9999 -9999 -9999 -9999 -9999 -9999 -9999 -9999 -9999 -9999 -9999 -9999 -9999 -9999 -9999 -9999 -9999 -9999 -9999 -9999 -9999 -9999 -9999 -9999 -9999 -9999 -9999 -9999 -9999 -4773,018 -4769,407 -4759,166 -4748,853 -4748,796 -4755,352 -4765,066 -4777,243 -9999 -9999 -9999 -9999 -9999 -9999 -9999 -9999 -9999 -9999 -9999 -9999 -9999 -9999 -9999 -9999 -9999 -9999 -9999 -9999 -9999 -9999 -9999 -9999 -9999 -9999 -9999 
-9999 -9999 -9999 -9999 -9999 -9999 -9999 -9999 -9999 -9999 -9999 -9999 -9999 -9999 -9999 -9999 -9999 -9999 -9999 -9999 -9999 -9999 -9999 -9999 -9999 -9999 -9999 -9999 -9999 -9999 -9999 -9999 -9999 -9999 -9999 -9999 -9999 -9999 -9999 -9999 -9999 -9999 -9999 -9999 -9999 -9999 -9999 -9999 -9999 -9999 -9999 -9999 -9999 -9999 -9999 -9999 -9999 -9999 -9999 -9999 -9999 -9999 -9999 -9999 -9999 -9999 -9999 -9999 -9999 -9999 -9999 -9999 -9999 -9999 -9999 -9999 -9999 -9999 -9999 -9999 -9999 -9999 -9999 -9999 -9999 -9999 -9999 -9999 -9999 -9999 -9999 -9999 -9999 -9999 -9999 -9999 -9999 -9999 -9999 -9999 -9999 -9999 -9999 -9999 -9999 -4752,596 -4743,425 -4739,792 -4741,351 -4750,087 -4758,972 -9999 -9999 -9999 -9999 -9999 -9999 -9999 -9999 -9999 -9999 -9999 -9999 -9999 -9999 -9999 -9999 -9999 -9999 -9999 -9999 -9999 -9999 -9999 -9999 -9999 -9999 -9999 
-9999 -9999 -9999 -9999 -9999 -9999 -9999 -9999 -9999 -9999 -9999 -9999 -9999 -9999 -9999 -9999 -9999 -9999 -9999 -9999 -9999 -9999 -9999 -9999 -9999 -9999 -9999 -9999 -9999 -9999 -9999 -9999 -9999 -9999 -9999 -9999 -9999 -9999 -9999 -9999 -9999 -9999 -9999 -9999 -9999 -9999 -9999 -9999 -9999 -9999 -9999 -9999 -9999 -9999 -9999 -9999 -9999 -9999 -9999 -9999 -9999 -9999 -9999 -9999 -9999 -9999 -9999 -9999 -9999 -9999 -9999 -9999 -9999 -9999 -9999 -9999 -9999 -9999 -9999 -9999 -9999 -9999 -9999 -9999 -9999 -9999 -9999 -9999 -9999 -9999 -9999 -9999 -9999 -9999 -9999 -9999 -9999 -9999 -9999 -9999 -9999 -9999 -9999 -9999 -9999 -9999 -9999 -4730,395 -4724,957 -4733,812 -9999 -9999 -9999 -9999 -9999 -9999 -9999 -9999 -9999 -9999 -9999 -9999 -9999 -9999 -9999 -9999 -9999 -9999 -9999 -9999 -9999 -9999 -9999 -9999 -9999 -9999 -9999 -9999 
